# Supplementary material for: Proteome-Wide Analysis of Functional Phosphosites in the FGFR Family of Proteins: Insights from Large-Scale Phosphoproteomic Analysis
Source: Proteomes. 2026 Feb 13;14(1):8. doi: 10.3390/proteomes14010008 (PMC12922108; doi:10.3390/proteomes14010008)
Supplement: Supplementary file 1 [file proteomes-14-00008-s001.zip]

Archive with 5 entries (5 files):
- Supplementary Table S2E.xlsx
- Supplementary Table S2F.xlsx
- Supplementary Table S2G.xlsx
- Supplementary Table S2H.xlsx
- Supplementary Tables and Figure.xlsx
