# Supplementary material for: Proteome-Wide Analysis of Functional Phosphosites in the FGFR Family of Proteins: Insights from Large-Scale Phosphoproteomic Analysis
Source: Proteomes. 2026 Feb 13;14(1):8. doi: 10.3390/proteomes14010008 (PMC12922108; doi:10.3390/proteomes14010008)
Supplement: Supplementary file 1 [file proteomes-14-00008-s001.zip › Supplementary Table S2E.xlsx]

## Sheet: Sheet1
Supplementary Table S2E: Sequence alignment for FGFR1 isoforms 1-21 using Clustal Omega tool.
