# Supplementary material for: Proteome-Wide Analysis of Functional Phosphosites in the FGFR Family of Proteins: Insights from Large-Scale Phosphoproteomic Analysis
Source: Proteomes. 2026 Feb 13;14(1):8. doi: 10.3390/proteomes14010008 (PMC12922108; doi:10.3390/proteomes14010008)
Supplement: Supplementary file 1 [file proteomes-14-00008-s001.zip › Supplementary Tables and Figure.xlsx]

## Sheet: Table S1A
Supplementary Table S1A: Phosphosites in FGFR1 compiled from phosphoproteomics profiling studies.
PMID	Mapped_accession	Mapped_gene	mapped_phosphosite	Mapped_with	Exp_condition	class_one_site	Accession	Peptide_sequence	ModeSequence	locProbability	Profile_or_differetial	Celltype_disease	Quant_type	Enrichment	Mass spectrometry
30459283	P11362	FGFR1	Y653	phospo_copy	DMSO@NB1 cell line	13267	P11362	DIHHIDYYKKTTN		0.98357	Profiling	Neuroblastoma cancer	SILAC	TiO2	Q Exactive HF-X
30459283	P11362	FGFR1	Y653	phospo_copy	LDK378@NB1 cell line	13267	P11362	DIHHIDYYKKTTN		0.98357	Profiling	Neuroblastoma cancer	SILAC	TiO2	Q Exactive HF-X
30459283	P11362	FGFR1	Y653	phospo_copy	TAE684@NB1 cell line	13267	P11362	DIHHIDYYKKTTN		0.98357	Profiling	Neuroblastoma cancer	SILAC	TiO2	Q Exactive HF-X
30459283	P11362	FGFR1	Y653	phospo_copy	Crizotinib@NB1 cell line	13267	P11362	DIHHIDYYKKTTN		0.98357	Profiling	Neuroblastoma cancer	SILAC	TiO2	Q Exactive HF-X
32681075	P11362	FGFR1	Y653	Mode_Seq	GAS6(10min)@Hs578T cell line	4957	P11362		DIHHIDY(ph)YKK	0.887	Profiling	Breast cancer	SILAC	TiO2 + pY100	Orbitrap Fusion
32681075	P11362	FGFR1	Y583	Mode_Seq	GAS6(10min)@Hs578T cell line	4957	P11362		RPPGLEY(ph)CYNPS(ph)HNPEEQLSSK	0.808	Profiling	Breast cancer	SILAC	TiO2 + pY100	Orbitrap Fusion
32681075	P11362	FGFR1	S588	Mode_Seq	GAS6(10min)@Hs578T cell line	4957	P11362		RPPGLEY(ph)CYNPS(ph)HNPEEQLSSK	0.915	Profiling	Breast cancer	SILAC	TiO2 + pY100	Orbitrap Fusion
32681075	P11362	FGFR1	Y653	Mode_Seq	GAS6(20min)@Hs578T cell line	4957	P11362		DIHHIDY(ph)YKK	0.887	Profiling	Breast cancer	SILAC	TiO2 + pY100	Orbitrap Fusion
32681075	P11362	FGFR1	Y583	Mode_Seq	GAS6(20min)@Hs578T cell line	4957	P11362		RPPGLEY(ph)CYNPS(ph)HNPEEQLSSK	0.808	Profiling	Breast cancer	SILAC	TiO2 + pY100	Orbitrap Fusion
32681075	P11362	FGFR1	S588	Mode_Seq	GAS6(20min)@Hs578T cell line	4957	P11362		RPPGLEY(ph)CYNPS(ph)HNPEEQLSSK	0.915	Profiling	Breast cancer	SILAC	TiO2 + pY100	Orbitrap Fusion
32681075	P11362	FGFR1	Y653	Mode_Seq	GAS6(5min)@Hs578T cell line	4957	P11362		DIHHIDY(ph)YKK	0.887	Profiling	Breast cancer	SILAC	TiO2 + pY100	Orbitrap Fusion
32681075	P11362	FGFR1	Y583	Mode_Seq	GAS6(5min)@Hs578T cell line	4957	P11362		RPPGLEY(ph)CYNPS(ph)HNPEEQLSSK	0.808	Profiling	Breast cancer	SILAC	TiO2 + pY100	Orbitrap Fusion
32681075	P11362	FGFR1	S588	Mode_Seq	GAS6(5min)@Hs578T cell line	4957	P11362		RPPGLEY(ph)CYNPS(ph)HNPEEQLSSK	0.915	Profiling	Breast cancer	SILAC	TiO2 + pY100	Orbitrap Fusion
32681075	P11362	FGFR1	Y653	Mode_Seq	Untreated@Hs578T cell line	4957	P11362		DIHHIDY(ph)YKK	0.887	Profiling	Breast cancer	SILAC	TiO2 + pY100	Orbitrap Fusion
32681075	P11362	FGFR1	Y583	Mode_Seq	Untreated@Hs578T cell line	4957	P11362		RPPGLEY(ph)CYNPS(ph)HNPEEQLSSK	0.808	Profiling	Breast cancer	SILAC	TiO2 + pY100	Orbitrap Fusion
32681075	P11362	FGFR1	S588	Mode_Seq	Untreated@Hs578T cell line	4957	P11362		RPPGLEY(ph)CYNPS(ph)HNPEEQLSSK	0.915	Profiling	Breast cancer	SILAC	TiO2 + pY100	Orbitrap Fusion
25605370	P11362-21	FGFR1	Y614	Mode_Seq	Ibrutinib@FLT3-ITD-negative KG-1 cell line	754	P11362-21		RPPGLEY(ph)CYNPSHNPEEQLSSK	0.999536	Profiling	Acute myeloid leukemia (AML)	SILAC	P-Tyr-1000	Q Exactive
25605370	P11362-21	FGFR1	Y761	Mode_Seq	Ibrutinib@FLT3-ITD-negative KG-1 cell line	754	P11362-21		MDKPSNCTNELY(ph)MMMR	0.999354	Profiling	Acute myeloid leukemia (AML)	SILAC	P-Tyr-1000	Q Exactive
25605370	P11362-21	FGFR1	Y616	Mode_Seq	Ibrutinib@FLT3-ITD-negative KG-1 cell line	754	P11362-21		RPPGLEY(ph)CY(ph)NPSHNPEEQLSSK	0.972585	Profiling	Acute myeloid leukemia (AML)	SILAC	P-Tyr-1000	Q Exactive
27642862	P11362-21	FGFR1	Y616	Ws	Pervanadate@BT474 cell line	5067	P11362-21	REYLQARRPPGLEYCYNPSHNPEEQLSSKDL	RPPGLEY(ph)CY(ph)NPSHNPEEQLSSK	0.928969	Profile	Enrichment-study	Label-free	Src superbinder+Ti-IMAC	LTQ-Orbitrap Velos
36477497	P11362	FGFR1	S450	Mode_Seq	WT+Salmonella@HeLa cells	20259	P11362		PSRLS(ph)S(ph)SGTPMLAGVSEYELPEDPR	0.790192	Profiling	Salmonella infection	Label-free	Enrichment (no details)	Orbitrap
36477497	P11362	FGFR1	S451	Mode_Seq	WT+Salmonella@HeLa cells	20259	P11362		PSRLS(ph)S(ph)SGTPMLAGVSEYELPEDPR	0.790192	Profiling	Salmonella infection	Label-free	Enrichment (no details)	Orbitrap
36477497	P11362	FGFR1	S450	Mode_Seq	ipaJ+Salmonella@HeLa cells	20259	P11362		PSRLS(ph)S(ph)SGTPMLAGVSEYELPEDPR	0.790192	Profiling	Salmonella infection	Label-free	Enrichment (no details)	Orbitrap
36477497	P11362	FGFR1	S451	Mode_Seq	ipaJ+Salmonella@HeLa cells	20259	P11362		PSRLS(ph)S(ph)SGTPMLAGVSEYELPEDPR	0.790192	Profiling	Salmonella infection	Label-free	Enrichment (no details)	Orbitrap
25159151	P11362	FGFR1	Y654	Ws	Nocodazole(pY)@Hela cell line	38069	P11362	IADFGLARDIHHIDYYKKTTNGRLPVKWMAP		0.86367	Profiling	Cancer	label-free	pY	Q Exactive
25159151	P11362	FGFR1	Y654	Ws	Pervanadate@Hela cell line_25159151	38069	P11362	IADFGLARDIHHIDYYKKTTNGRLPVKWMAP		0.86367	Profiling	Cancer	label-free	pY	Q Exactive
25159151	P11362	FGFR1	Y654	Ws	EGF(15min)@HeLa cell line	38069	P11362	IADFGLARDIHHIDYYKKTTNGRLPVKWMAP		0.86367	Profiling	Cancer	label-free	TiO2	Q Exactive mass spectrometer
25159151	P11362	FGFR1	Y654	Ws	EGF(5min)@HeLa cell line	38069	P11362	IADFGLARDIHHIDYYKKTTNGRLPVKWMAP		0.86367	Profiling	Cancer	label-free	pY	Q Exactive
25159151	P11362	FGFR1	Y654	Ws	Nocodazole(TiO2)@Hela cell line	38069	P11362	IADFGLARDIHHIDYYKKTTNGRLPVKWMAP		0.86367	Profiling	Cancer	label-free	TiO2	Q Exactive mass spectrometer
25159151	P11362	FGFR1	Y654	Ws	Untreated@HeLa cell line	38069	P11362	IADFGLARDIHHIDYYKKTTNGRLPVKWMAP		0.86367	Profiling	Cancer	label-free	TiO2	Q Exactive mass spectrometer
25159151	P11362	FGFR1	Y654	Ws	Untreated@HeLa cell line	38069	P11362	IADFGLARDIHHIDYYKKTTNGRLPVKWMAP		0.86367	Profiling	Cancer	label-free	pY	Q Exactive
32755597	P11362	FGFR1	Y653	Ws	FZD2-RNAi@HCC	2548	H0YE20	KIADFGLARDIHHIDYYKKTTNGRLPVKWMA	DIHHIDY(ph)YKK	0.969145	profiling	Liver Cancer	Labelling Not mention	IMAC	Orbitrap Elite or Orbitrap Fusion Lumos Tribrid
32755597	P11362	FGFR1	Y653	Ws	WT-FZD2-RNAi@HCC	2548	H0YE20	KIADFGLARDIHHIDYYKKTTNGRLPVKWMA	DIHHIDY(ph)YKK	0.969145	profiling	Liver Cancer	Labelling Not mention	IMAC	Orbitrap Elite or Orbitrap Fusion Lumos Tribrid
33797919	P11362	FGFR1	Y653	phospo_copy	Untreated control@HeLa cell line R3	7152	P11362	DIHHIDYYKK		0.991558	Profiling	Cervical cancer	SILAC	TiO2	Q Exactive
33797919	P11362	FGFR1	Y653	phospo_copy	Rapamycin@HeLa cell line R3	7827	P11362	DIHHIDYYKK		0.991558	Profiling	Cervical cancer	SILAC	TiO2	Q Exactive
34052394	P11362	FGFR1	Y653	ws+fasta	EGF boost 250ms IT(0s)@A549 cells	252	P11362		DIHHIDYYK	>75%	Profiling	phosphorylation MS2 analyses	TMT	anti-pY IP+IMAC	Bruker MicroFlex MALDI-TOF, Q Exactive Plus hybrid quadrupole-orbitrap
34052394	P11362	FGFR1	Y653	ws+fasta	EGF boost 250ms IT(2min)@A549 cells	252	P11362		DIHHIDYYK	>75%	Profiling	phosphorylation MS2 analyses	TMT	anti-pY IP+IMAC	Bruker MicroFlex MALDI-TOF, Q Exactive Plus hybrid quadrupole-orbitrap
34052394	P11362	FGFR1	Y653	ws+fasta	EGF boost 250ms IT(30s)@A549 cells	252	P11362		DIHHIDYYK	>75%	Profiling	phosphorylation MS2 analyses	TMT	anti-pY IP+IMAC	Bruker MicroFlex MALDI-TOF, Q Exactive Plus hybrid quadrupole-orbitrap
34052394	P11362	FGFR1	Y583	ws+fasta	EGF boost 500ms IT(0s)@A549 cells	90	P11362		RPPGLEYCYNPSHNPEEQLSSK	>75%	Profiling	phosphorylation MS2 analyses	TMT	anti-pY IP+IMAC	Bruker MicroFlex MALDI-TOF, Q Exactive Plus hybrid quadrupole-orbitrap
34052394	P11362	FGFR1	Y583	ws+fasta	EGF boost 500ms IT(2min)@A549 cells	90	P11362		RPPGLEYCYNPSHNPEEQLSSK	>75%	Profiling	phosphorylation MS2 analyses	TMT	anti-pY IP+IMAC	Bruker MicroFlex MALDI-TOF, Q Exactive Plus hybrid quadrupole-orbitrap
34052394	P11362	FGFR1	Y583	ws+fasta	EGF boost 500ms IT(30s)@A549 cells	90	P11362		RPPGLEYCYNPSHNPEEQLSSK	>75%	Profiling	phosphorylation MS2 analyses	TMT	anti-pY IP+IMAC	Bruker MicroFlex MALDI-TOF, Q Exactive Plus hybrid quadrupole-orbitrap
35022314	P11362	FGFR1	Y654	Mode_Seq	DMSO@H1299 cell line	Class I	P11362		DIHHIDY(ph)Y(ph)KK	1	Profiling	Kinase-Signalling	Label-free	pTyr1000	Q Exactive Plus
35022314	P11362	FGFR1	Y653	Mode_Seq	DMSO@H1299 cell line	Class I	P11362		DIHHIDY(ph)Y(ph)KK	1	Profiling	Kinase-Signalling	Label-free	pTyr1000	Q Exactive Plus
35022314	P11362	FGFR1	Y654	Mode_Seq	RXDX-106(30min)@H1299 cell line pY1000	Class I	P11362		DIHHIDY(ph)Y(ph)KK	1	Profiling	Kinase-Signalling	Label-free	pTyr1000	Q Exactive Plus
35022314	P11362	FGFR1	Y653	Mode_Seq	RXDX-106(30min)@H1299 cell line pY1000	Class I	P11362		DIHHIDY(ph)Y(ph)KK	1	Profiling	Kinase-Signalling	Label-free	pTyr1000	Q Exactive Plus
35022314	P11362	FGFR1	Y654	Mode_Seq	RXDX-106(4h)@H1299 cell line pY1000	Class I	P11362		DIHHIDY(ph)Y(ph)KK	1	Profiling	Kinase-Signalling	Label-free	pTyr1000	Q Exactive Plus
35022314	P11362	FGFR1	Y653	Mode_Seq	RXDX-106(4h)@H1299 cell line pY1000	Class I	P11362		DIHHIDY(ph)Y(ph)KK	1	Profiling	Kinase-Signalling	Label-free	pTyr1000	Q Exactive Plus
35688186	P11362	FGFR1	Y613	Ws	Coumarin(0Î¼M)@HepG2 cells	16900	P11362	KDLVSCAYQVARGMEYLASKKCIHRDLAARN	DLVS(ph)CAY(ph)QVARGMEY(ph)LAS(ph)K	1	Profiling	Signaling	label-free	Enrichment (no details)	Orbitrap Lumos
35688186	P11362	FGFR1	Y605	Ws	Coumarin(0Î¼M)@HepG2 cells	16900	P11362	NPEEQLSSKDLVSCAYQVARGMEYLASKKCI	DLVS(ph)CAY(ph)QVARGMEY(ph)LAS(ph)K	1	Profiling	Signaling	label-free	Enrichment (no details)	Orbitrap Lumos
35688186	P11362	FGFR1	Y613	Ws	Coumarin(0.001Î¼M)@HepG2 cells	24701	P11362	KDLVSCAYQVARGMEYLASKKCIHRDLAARN	DLVS(ph)CAY(ph)QVARGMEY(ph)LAS(ph)K	1	Profiling	Signaling	label-free	Enrichment (no details)	Orbitrap Lumos
35688186	P11362	FGFR1	Y605	Ws	Coumarin(0.001Î¼M)@HepG2 cells	24701	P11362	NPEEQLSSKDLVSCAYQVARGMEYLASKKCI	DLVS(ph)CAY(ph)QVARGMEY(ph)LAS(ph)K	1	Profiling	Signaling	label-free	Enrichment (no details)	Orbitrap Lumos
35688186	P11362	FGFR1	Y613	Ws	Coumarin(0.01Î¼M)@HepG2 cells	24701	P11362	KDLVSCAYQVARGMEYLASKKCIHRDLAARN	DLVS(ph)CAY(ph)QVARGMEY(ph)LAS(ph)K	1	Profiling	Signaling	label-free	Enrichment (no details)	Orbitrap Lumos
35688186	P11362	FGFR1	Y605	Ws	Coumarin(0.01Î¼M)@HepG2 cells	24701	P11362	NPEEQLSSKDLVSCAYQVARGMEYLASKKCI	DLVS(ph)CAY(ph)QVARGMEY(ph)LAS(ph)K	1	Profiling	Signaling	label-free	Enrichment (no details)	Orbitrap Lumos
35688186	P11362	FGFR1	Y613	Ws	Coumarin(0.1Î¼M)@HepG2 cells	24701	P11362	KDLVSCAYQVARGMEYLASKKCIHRDLAARN	DLVS(ph)CAY(ph)QVARGMEY(ph)LAS(ph)K	1	Profiling	Signaling	label-free	Enrichment (no details)	Orbitrap Lumos
35688186	P11362	FGFR1	Y605	Ws	Coumarin(0.1Î¼M)@HepG2 cells	24701	P11362	NPEEQLSSKDLVSCAYQVARGMEYLASKKCI	DLVS(ph)CAY(ph)QVARGMEY(ph)LAS(ph)K	1	Profiling	Signaling	label-free	Enrichment (no details)	Orbitrap Lumos
35688186	P11362	FGFR1	Y613	Ws	Coumarin(1Î¼M)@HepG2 cells	24701	P11362	KDLVSCAYQVARGMEYLASKKCIHRDLAARN	DLVS(ph)CAY(ph)QVARGMEY(ph)LAS(ph)K	1	Profiling	Signaling	label-free	Enrichment (no details)	Orbitrap Lumos
35688186	P11362	FGFR1	Y605	Ws	Coumarin(1Î¼M)@HepG2 cells	24701	P11362	NPEEQLSSKDLVSCAYQVARGMEYLASKKCI	DLVS(ph)CAY(ph)QVARGMEY(ph)LAS(ph)K	1	Profiling	Signaling	label-free	Enrichment (no details)	Orbitrap Lumos
35688186	P11362	FGFR1	Y613	Ws	Coumarin(10Î¼M)@HepG2 cells	24701	P11362	KDLVSCAYQVARGMEYLASKKCIHRDLAARN	DLVS(ph)CAY(ph)QVARGMEY(ph)LAS(ph)K	1	Profiling	Signaling	label-free	Enrichment (no details)	Orbitrap Lumos
35688186	P11362	FGFR1	Y605	Ws	Coumarin(10Î¼M)@HepG2 cells	24701	P11362	NPEEQLSSKDLVSCAYQVARGMEYLASKKCI	DLVS(ph)CAY(ph)QVARGMEY(ph)LAS(ph)K	1	Profiling	Signaling	label-free	Enrichment (no details)	Orbitrap Lumos
35688186	P11362	FGFR1	Y613	Ws	Coumarin(100Î¼M)@HepG2 cells	16900	P11362	KDLVSCAYQVARGMEYLASKKCIHRDLAARN	DLVS(ph)CAY(ph)QVARGMEY(ph)LAS(ph)K	1	Profiling	Signaling	label-free	Enrichment (no details)	Orbitrap Lumos
35688186	P11362	FGFR1	Y605	Ws	Coumarin(100Î¼M)@HepG2 cells	16900	P11362	NPEEQLSSKDLVSCAYQVARGMEYLASKKCI	DLVS(ph)CAY(ph)QVARGMEY(ph)LAS(ph)K	1	Profiling	Signaling	label-free	Enrichment (no details)	Orbitrap Lumos
27642862	P11362-21	FGFR1	Y616	Ws	Pervanadate@HEPG2 cell line	6174	P11362-21	REYLQARRPPGLEYCYNPSHNPEEQLSSKDL	RPPGLEY(ph)CY(ph)NPSHNPEEQLSSK	0.984299	Profile	Enrichment-study	Label-free	Src superbinder+Ti-IMAC	LTQ-Orbitrap Velos
27642862	P11362-21	FGFR1	Y616	Ws	Pervanadate@JURKAT cell line	7637	P11362-21	REYLQARRPPGLEYCYNPSHNPEEQLSSKDL	RPPGLEY(ph)CY(ph)NPSHNPEEQLSSK	0.997563	Profile	Enrichment-study	Label-free	Src superbinder+Ti-IMAC	LTQ-Orbitrap Velos
27642862	P11362-21	FGFR1	Y494	Ws	Pervanadate@MDAMB231 cell line	4172	P11362-21	RLSSSGTPMLAGVSEYELPEDPRWELPRDRL	PSRLSSSGTPMLAGVSEY(ph)ELPEDPR	0.845764	Profile	Enrichment-study	Label-free	Src superbinder+Ti-IMAC	LTQ-Orbitrap Velos
34052394	P11362	FGFR1	Y583	ws+fasta	EGF boost 250ms IT(0s)@A549 cells	252	P11362		RPPGLEYCYNPSHNPEEQLSSK	>75%	Profiling	phosphorylation MS2 analyses	TMT	anti-pY IP+IMAC	Bruker MicroFlex MALDI-TOF, Q Exactive Plus hybrid quadrupole-orbitrap
34052394	P11362	FGFR1	Y585	ws+fasta	EGF boost 250ms IT(0s)@A549 cells	252	P11362		RPPGLEYCYNPSHNPEEQLSSK	>75%	Profiling	phosphorylation MS2 analyses	TMT	anti-pY IP+IMAC	Bruker MicroFlex MALDI-TOF, Q Exactive Plus hybrid quadrupole-orbitrap
34052394	P11362	FGFR1	Y583	ws+fasta	EGF boost 250ms IT(0s)@A549 cells	252	P11362		RPPGLEYCYNPSHNPEEQLSSK	>75%	Profiling	phosphorylation MS2 analyses	TMT	anti-pY IP+IMAC	Bruker MicroFlex MALDI-TOF, Q Exactive Plus hybrid quadrupole-orbitrap
34052394	P11362	FGFR1	Y585	ws+fasta	EGF boost 250ms IT(0s)@A549 cells	252	P11362		RPPGLEYCYNPSHNPEEQLSSK	>75%	Profiling	phosphorylation MS2 analyses	TMT	anti-pY IP+IMAC	Bruker MicroFlex MALDI-TOF, Q Exactive Plus hybrid quadrupole-orbitrap
34052394	P11362	FGFR1	Y583	ws+fasta	EGF boost 250ms IT(2min)@A549 cells	252	P11362		RPPGLEYCYNPSHNPEEQLSSK	>75%	Profiling	phosphorylation MS2 analyses	TMT	anti-pY IP+IMAC	Bruker MicroFlex MALDI-TOF, Q Exactive Plus hybrid quadrupole-orbitrap
34052394	P11362	FGFR1	Y585	ws+fasta	EGF boost 250ms IT(2min)@A549 cells	252	P11362		RPPGLEYCYNPSHNPEEQLSSK	>75%	Profiling	phosphorylation MS2 analyses	TMT	anti-pY IP+IMAC	Bruker MicroFlex MALDI-TOF, Q Exactive Plus hybrid quadrupole-orbitrap
34052394	P11362	FGFR1	Y583	ws+fasta	EGF boost 250ms IT(2min)@A549 cells	252	P11362		RPPGLEYCYNPSHNPEEQLSSK	>75%	Profiling	phosphorylation MS2 analyses	TMT	anti-pY IP+IMAC	Bruker MicroFlex MALDI-TOF, Q Exactive Plus hybrid quadrupole-orbitrap
34052394	P11362	FGFR1	Y585	ws+fasta	EGF boost 250ms IT(2min)@A549 cells	252	P11362		RPPGLEYCYNPSHNPEEQLSSK	>75%	Profiling	phosphorylation MS2 analyses	TMT	anti-pY IP+IMAC	Bruker MicroFlex MALDI-TOF, Q Exactive Plus hybrid quadrupole-orbitrap
34052394	P11362	FGFR1	Y583	ws+fasta	EGF boost 250ms IT(30s)@A549 cells	252	P11362		RPPGLEYCYNPSHNPEEQLSSK	>75%	Profiling	phosphorylation MS2 analyses	TMT	anti-pY IP+IMAC	Bruker MicroFlex MALDI-TOF, Q Exactive Plus hybrid quadrupole-orbitrap
34052394	P11362	FGFR1	Y585	ws+fasta	EGF boost 250ms IT(30s)@A549 cells	252	P11362		RPPGLEYCYNPSHNPEEQLSSK	>75%	Profiling	phosphorylation MS2 analyses	TMT	anti-pY IP+IMAC	Bruker MicroFlex MALDI-TOF, Q Exactive Plus hybrid quadrupole-orbitrap
34052394	P11362	FGFR1	Y583	ws+fasta	EGF boost 250ms IT(30s)@A549 cells	252	P11362		RPPGLEYCYNPSHNPEEQLSSK	>75%	Profiling	phosphorylation MS2 analyses	TMT	anti-pY IP+IMAC	Bruker MicroFlex MALDI-TOF, Q Exactive Plus hybrid quadrupole-orbitrap
34052394	P11362	FGFR1	Y585	ws+fasta	EGF boost 250ms IT(30s)@A549 cells	252	P11362		RPPGLEYCYNPSHNPEEQLSSK	>75%	Profiling	phosphorylation MS2 analyses	TMT	anti-pY IP+IMAC	Bruker MicroFlex MALDI-TOF, Q Exactive Plus hybrid quadrupole-orbitrap
34052394	P11362	FGFR1	Y583	ws+fasta	No boost control(0s)@A549 cells	220	P11362		RPPGLEYCYNPSHNPEEQLSSK	>75%	Profiling	phosphorylation MS2 analyses	TMT	anti-pY IP+IMAC	Bruker MicroFlex MALDI-TOF, Q Exactive Plus hybrid quadrupole-orbitrap
34052394	P11362	FGFR1	Y585	ws+fasta	No boost control(0s)@A549 cells	220	P11362		RPPGLEYCYNPSHNPEEQLSSK	>75%	Profiling	phosphorylation MS2 analyses	TMT	anti-pY IP+IMAC	Bruker MicroFlex MALDI-TOF, Q Exactive Plus hybrid quadrupole-orbitrap
34052394	P11362	FGFR1	Y583	ws+fasta	No boost control(0s)@A549 cells	220	P11362		RPPGLEYCYNPSHNPEEQLSSK	>75%	Profiling	phosphorylation MS2 analyses	TMT	anti-pY IP+IMAC	Bruker MicroFlex MALDI-TOF, Q Exactive Plus hybrid quadrupole-orbitrap
34052394	P11362	FGFR1	Y585	ws+fasta	No boost control(0s)@A549 cells	220	P11362		RPPGLEYCYNPSHNPEEQLSSK	>75%	Profiling	phosphorylation MS2 analyses	TMT	anti-pY IP+IMAC	Bruker MicroFlex MALDI-TOF, Q Exactive Plus hybrid quadrupole-orbitrap
34052394	P11362	FGFR1	Y583	ws+fasta	No boost control(0s)@A549 cells	220	P11362		RPPGLEYCYNPSHNPEEQLSSK	>75%	Profiling	phosphorylation MS2 analyses	TMT	anti-pY IP+IMAC	Bruker MicroFlex MALDI-TOF, Q Exactive Plus hybrid quadrupole-orbitrap
34052394	P11362	FGFR1	Y585	ws+fasta	No boost control(0s)@A549 cells	220	P11362		RPPGLEYCYNPSHNPEEQLSSK	>75%	Profiling	phosphorylation MS2 analyses	TMT	anti-pY IP+IMAC	Bruker MicroFlex MALDI-TOF, Q Exactive Plus hybrid quadrupole-orbitrap
34052394	P11362	FGFR1	Y583	ws+fasta	No boost control(2min)@A549 cells	220	P11362		RPPGLEYCYNPSHNPEEQLSSK	>75%	Profiling	phosphorylation MS2 analyses	TMT	anti-pY IP+IMAC	Bruker MicroFlex MALDI-TOF, Q Exactive Plus hybrid quadrupole-orbitrap
34052394	P11362	FGFR1	Y585	ws+fasta	No boost control(2min)@A549 cells	220	P11362		RPPGLEYCYNPSHNPEEQLSSK	>75%	Profiling	phosphorylation MS2 analyses	TMT	anti-pY IP+IMAC	Bruker MicroFlex MALDI-TOF, Q Exactive Plus hybrid quadrupole-orbitrap
34052394	P11362	FGFR1	Y583	ws+fasta	No boost control(2min)@A549 cells	220	P11362		RPPGLEYCYNPSHNPEEQLSSK	>75%	Profiling	phosphorylation MS2 analyses	TMT	anti-pY IP+IMAC	Bruker MicroFlex MALDI-TOF, Q Exactive Plus hybrid quadrupole-orbitrap
34052394	P11362	FGFR1	Y585	ws+fasta	No boost control(2min)@A549 cells	220	P11362		RPPGLEYCYNPSHNPEEQLSSK	>75%	Profiling	phosphorylation MS2 analyses	TMT	anti-pY IP+IMAC	Bruker MicroFlex MALDI-TOF, Q Exactive Plus hybrid quadrupole-orbitrap
34052394	P11362	FGFR1	Y583	ws+fasta	No boost control(2min)@A549 cells	220	P11362		RPPGLEYCYNPSHNPEEQLSSK	>75%	Profiling	phosphorylation MS2 analyses	TMT	anti-pY IP+IMAC	Bruker MicroFlex MALDI-TOF, Q Exactive Plus hybrid quadrupole-orbitrap
34052394	P11362	FGFR1	Y585	ws+fasta	No boost control(2min)@A549 cells	220	P11362		RPPGLEYCYNPSHNPEEQLSSK	>75%	Profiling	phosphorylation MS2 analyses	TMT	anti-pY IP+IMAC	Bruker MicroFlex MALDI-TOF, Q Exactive Plus hybrid quadrupole-orbitrap
34052394	P11362	FGFR1	Y583	ws+fasta	No boost control(30s)@A549 cells	220	P11362		RPPGLEYCYNPSHNPEEQLSSK	>75%	Profiling	phosphorylation MS2 analyses	TMT	anti-pY IP+IMAC	Bruker MicroFlex MALDI-TOF, Q Exactive Plus hybrid quadrupole-orbitrap
34052394	P11362	FGFR1	Y585	ws+fasta	No boost control(30s)@A549 cells	220	P11362		RPPGLEYCYNPSHNPEEQLSSK	>75%	Profiling	phosphorylation MS2 analyses	TMT	anti-pY IP+IMAC	Bruker MicroFlex MALDI-TOF, Q Exactive Plus hybrid quadrupole-orbitrap
34052394	P11362	FGFR1	Y583	ws+fasta	No boost control(30s)@A549 cells	220	P11362		RPPGLEYCYNPSHNPEEQLSSK	>75%	Profiling	phosphorylation MS2 analyses	TMT	anti-pY IP+IMAC	Bruker MicroFlex MALDI-TOF, Q Exactive Plus hybrid quadrupole-orbitrap
34052394	P11362	FGFR1	Y585	ws+fasta	No boost control(30s)@A549 cells	220	P11362		RPPGLEYCYNPSHNPEEQLSSK	>75%	Profiling	phosphorylation MS2 analyses	TMT	anti-pY IP+IMAC	Bruker MicroFlex MALDI-TOF, Q Exactive Plus hybrid quadrupole-orbitrap
34052394	P11362	FGFR1	Y583	ws+fasta	No boost control(30s)@A549 cells	220	P11362		RPPGLEYCYNPSHNPEEQLSSK	>75%	Profiling	phosphorylation MS2 analyses	TMT	anti-pY IP+IMAC	Bruker MicroFlex MALDI-TOF, Q Exactive Plus hybrid quadrupole-orbitrap
34052394	P11362	FGFR1	Y585	ws+fasta	No boost control(30s)@A549 cells	220	P11362		RPPGLEYCYNPSHNPEEQLSSK	>75%	Profiling	phosphorylation MS2 analyses	TMT	anti-pY IP+IMAC	Bruker MicroFlex MALDI-TOF, Q Exactive Plus hybrid quadrupole-orbitrap
25159151	P11362	FGFR1	Y653	Ws	Nocodazole(pY)@Hela cell line	38069	P11362	KIADFGLARDIHHIDYYKKTTNGRLPVKWMA		0.99928	Profiling	Cancer	label-free	pY	Q Exactive
25159151	P11362	FGFR1	Y653	Ws	Pervanadate@Hela cell line_25159151	38069	P11362	KIADFGLARDIHHIDYYKKTTNGRLPVKWMA		0.99928	Profiling	Cancer	label-free	pY	Q Exactive
25159151	P11362	FGFR1	Y653	Ws	EGF(15min)@HeLa cell line	38069	P11362	KIADFGLARDIHHIDYYKKTTNGRLPVKWMA		0.99928	Profiling	Cancer	label-free	TiO2	Q Exactive mass spectrometer
25159151	P11362	FGFR1	Y653	Ws	EGF(5min)@HeLa cell line	38069	P11362	KIADFGLARDIHHIDYYKKTTNGRLPVKWMA		0.99928	Profiling	Cancer	label-free	pY	Q Exactive
25159151	P11362	FGFR1	Y653	Ws	Nocodazole(TiO2)@Hela cell line	38069	P11362	KIADFGLARDIHHIDYYKKTTNGRLPVKWMA		0.99928	Profiling	Cancer	label-free	TiO2	Q Exactive mass spectrometer
25159151	P11362	FGFR1	Y653	Ws	Untreated@HeLa cell line	38069	P11362	KIADFGLARDIHHIDYYKKTTNGRLPVKWMA		0.99928	Profiling	Cancer	label-free	TiO2	Q Exactive mass spectrometer
25159151	P11362	FGFR1	Y653	Ws	Untreated@HeLa cell line	38069	P11362	KIADFGLARDIHHIDYYKKTTNGRLPVKWMA		0.99928	Profiling	Cancer	label-free	pY	Q Exactive
32461304	P11362	FGFR1	Y654	Mode_Seq	Tyrosine proteome@22Rv1 cell line	334(Class I)	P11362		DIHHIDYY(ph)K	Class I	Profiling	Prostate-cancer	Label-free	4G10-antibody-pY	Q Exactive
32461304	P11362	FGFR1	Y654	Mode_Seq	Tyrosine proteome@C4-2 cell line	334(Class I)	P11362		DIHHIDYY(ph)K	Class I	Profiling	Prostate-cancer	Label-free	4G10-antibody-pY	Q Exactive
32461304	P11362	FGFR1	Y654	Mode_Seq	Tyrosine proteome@DU145 cell line	334(Class I)	P11362		DIHHIDYY(ph)K	Class I	Profiling	Prostate-cancer	Label-free	4G10-antibody-pY	Q Exactive
32461304	P11362	FGFR1	Y654	Mode_Seq	Tyrosine proteome@EF1 cell line	334(Class I)	P11362		DIHHIDYY(ph)K	Class I	Profiling	Prostate-cancer	Label-free	4G10-antibody-pY	Q Exactive
32461304	P11362	FGFR1	Y654	Mode_Seq	Tyrosine proteome@LNCaP cell line	334(Class I)	P11362		DIHHIDYY(ph)K	Class I	Profiling	Prostate-cancer	Label-free	4G10-antibody-pY	Q Exactive
32461304	P11362	FGFR1	Y654	Mode_Seq	Tyrosine proteome@NCI.H660 cell line	334(Class I)	P11362		DIHHIDYY(ph)K	Class I	Profiling	Prostate-cancer	Label-free	4G10-antibody-pY	Q Exactive
32461304	P11362	FGFR1	Y654	Mode_Seq	Tyrosine proteome@PARCB 5 cell line	334(Class I)	P11362		DIHHIDYY(ph)K	Class I	Profiling	Prostate-cancer	Label-free	4G10-antibody-pY	Q Exactive
32461304	P11362	FGFR1	Y654	Mode_Seq	Tyrosine proteome@PARCB.1 cell line	334(Class I)	P11362		DIHHIDYY(ph)K	Class I	Profiling	Prostate-cancer	Label-free	4G10-antibody-pY	Q Exactive
32461304	P11362	FGFR1	Y654	Mode_Seq	Tyrosine proteome@PARCB.2 cell line	334(Class I)	P11362		DIHHIDYY(ph)K	Class I	Profiling	Prostate-cancer	Label-free	4G10-antibody-pY	Q Exactive
32461304	P11362	FGFR1	Y654	Mode_Seq	Tyrosine proteome@PARCB.3 cell line	334(Class I)	P11362		DIHHIDYY(ph)K	Class I	Profiling	Prostate-cancer	Label-free	4G10-antibody-pY	Q Exactive
32461304	P11362	FGFR1	Y654	Mode_Seq	Tyrosine proteome@PC3 cell line	334(Class I)	P11362		DIHHIDYY(ph)K	Class I	Profiling	Prostate-cancer	Label-free	4G10-antibody-pY	Q Exactive
32461304	P11362	FGFR1	Y654	Mode_Seq	Tyrosine proteome@VCaP cell line	334(Class I)	P11362		DIHHIDYY(ph)K	Class I	Profiling	Prostate-cancer	Label-free	4G10-antibody-pY	Q Exactive
33797919	P11362	FGFR1	Y653	phospo_copy	Rapamycin@HeLa cell line R2	7262	P11362	DIHHIDYYKK		0.996816	Profiling	Cervical cancer	SILAC	TiO2	Q Exactive
35688186	P11362	FGFR1	Y583	Ws	Caffeine(0.01Î¼M)@HepG2 cells	35402	P11362	NLREYLQARRPPGLEYCYNPSHNPEEQLSSK	RPPGLEY(ph)CYNPSHNPEEQLSSK	0.933519	Profiling	Signaling	label-free	Enrichment (no details)	Orbitrap Lumos
35688186	P11362	FGFR1	Y583	Ws	Caffeine(0.1Î¼M)@HepG2 cells	35402	P11362	NLREYLQARRPPGLEYCYNPSHNPEEQLSSK	RPPGLEY(ph)CYNPSHNPEEQLSSK	0.933519	Profiling	Signaling	label-free	Enrichment (no details)	Orbitrap Lumos
35688186	P11362	FGFR1	Y583	Ws	Caffeine(1Î¼M)@HepG2 cells	35402	P11362	NLREYLQARRPPGLEYCYNPSHNPEEQLSSK	RPPGLEY(ph)CYNPSHNPEEQLSSK	0.933519	Profiling	Signaling	label-free	Enrichment (no details)	Orbitrap Lumos
35688186	P11362	FGFR1	Y583	Ws	Caffeine(10Î¼M)@HepG2 cells	35401	P11362	NLREYLQARRPPGLEYCYNPSHNPEEQLSSK	RPPGLEY(ph)CYNPSHNPEEQLSSK	0.933519	Profiling	Signaling	label-free	Enrichment (no details)	Orbitrap Lumos
35688186	P11362	FGFR1	Y583	Ws	Caffeine(100Î¼M)@HepG2 cells	35402	P11362	NLREYLQARRPPGLEYCYNPSHNPEEQLSSK	RPPGLEY(ph)CYNPSHNPEEQLSSK	0.933519	Profiling	Signaling	label-free	Enrichment (no details)	Orbitrap Lumos
35688186	P11362	FGFR1	Y583	Ws	Caffeine(1000Î¼M)@HepG2 cells	35402	P11362	NLREYLQARRPPGLEYCYNPSHNPEEQLSSK	RPPGLEY(ph)CYNPSHNPEEQLSSK	0.933519	Profiling	Signaling	label-free	Enrichment (no details)	Orbitrap Lumos
35688186	P11362	FGFR1	Y583	Ws	Quercetin(10Î¼M)@HepG2 cells	52302	P11362	NLREYLQARRPPGLEYCYNPSHNPEEQLSSK	RPPGLEY(ph)CYNPSHNPEEQLSSK	0.933519	Profiling	Signaling	label-free	Enrichment (no details)	Orbitrap Lumos
26471730	P11362-21	FGFR1	Y684	Ws	PINK1 KO@HEK293 cells	9515	P11362-21	DIHHIDYYKKTTN	DIHHIDY(ph)YKK	0.91148	Profiling	Parkinson's disease (PD)	SILAC	TiO2	LTQ-Orbitrap Velos Pro
26471730	P11362-21	FGFR1	Y684	Ws	PINK1 WT@HEK293 cells	9515	P11362-21	DIHHIDYYKKTTN	DIHHIDY(ph)YKK	0.91148	Profiling	Parkinson's disease (PD)	SILAC	TiO2	LTQ-Orbitrap Velos Pro
27642862	P11362-21	FGFR1	Y494	Ws	Pervanadate@Hela cell line_27642862	4393	P11362-21	RLSSSGTPMLAGVSEYELPEDPRWELPRDRL	PSRLSSSGTPMLAGVSEY(ph)ELPEDPR	0.862168	Profile	Enrichment-study	Label-free	Src superbinder+Ti-IMAC	LTQ-Orbitrap Velos
27642862	P11362-21	FGFR1	Y614	Ws	Pervanadate@JURKAT cell line	7637	P11362-21	NLREYLQARRPPGLEYCYNPSHNPEEQLSSK	RPPGLEY(ph)CY(ph)NPSHNPEEQLSSK	0.999404	Profile	Enrichment-study	Label-free	Src superbinder+Ti-IMAC	LTQ-Orbitrap Velos
27642862	P11362-21	FGFR1	Y616	Ws	Pervanadate@MDAMB231 cell line	4172	P11362-21	REYLQARRPPGLEYCYNPSHNPEEQLSSKDL	RPPGLEY(ph)CY(ph)NPSHNPEEQLSSK	0.989356	Profile	Enrichment-study	Label-free	Src superbinder+Ti-IMAC	LTQ-Orbitrap Velos
29154753	P11362	FGFR1	Y653	phospo_copy	Mitotic arrest@RPE-1 cell	36439	P11362		DIHHIDY(ph)YKT	1	Profiling	Stimuli	SILAC	TiO2	Q-Exactive Plus
30217950	P11362	FGFR1	Y654	Ws	DMSO@A427 cells	326	P11362	IHHIDYYKKTTNG	DIHHIDY(ph)Y(ph)KK	1	Profiling	Lung Cancer	label free+TMT 6 plex	pSTY peptides were enriched using an IMAC	Top hybrid orbitrap mass spectrometer (QExactive Plus
30217950	P11362	FGFR1	Y653	Ws	DMSO@A427 cells	326	P11362	DIHHIDYYKKTTN	DIHHIDY(ph)Y(ph)KK	1	Profiling	Lung Cancer	label free+TMT 6 plex	pSTY peptides were enriched using an IMAC	Top hybrid orbitrap mass spectrometer (QExactive Plus
30217950	P11362	FGFR1	Y654	Ws	Midostaurin@A427 cells	326	P11362	IHHIDYYKKTTNG	DIHHIDY(ph)Y(ph)KK	1	Profiling	Lung Cancer	label free+TMT 6 plex	pSTY peptides were enriched using an IMAC	Top hybrid orbitrap mass spectrometer (QExactive Plus
30217950	P11362	FGFR1	Y653	Ws	Midostaurin@A427 cells	326	P11362	DIHHIDYYKKTTN	DIHHIDY(ph)Y(ph)KK	1	Profiling	Lung Cancer	label free+TMT 6 plex	pSTY peptides were enriched using an IMAC	Top hybrid orbitrap mass spectrometer (QExactive Plus
30459283	P11362	FGFR1	Y654	phospo_copy	DMSO@NB1 cell line	13267	P11362	IHHIDYYKKTTNG		0.893505	Profiling	Neuroblastoma cancer	SILAC	TiO2	Q Exactive HF-X
30459283	P11362	FGFR1	Y654	phospo_copy	LDK378@NB1 cell line	13267	P11362	IHHIDYYKKTTNG		0.893505	Profiling	Neuroblastoma cancer	SILAC	TiO2	Q Exactive HF-X
30459283	P11362	FGFR1	Y654	phospo_copy	TAE684@NB1 cell line	13267	P11362	IHHIDYYKKTTNG		0.893505	Profiling	Neuroblastoma cancer	SILAC	TiO2	Q Exactive HF-X
30459283	P11362	FGFR1	Y654	phospo_copy	Crizotinib@NB1 cell line	13267	P11362	IHHIDYYKKTTNG		0.893505	Profiling	Neuroblastoma cancer	SILAC	TiO2	Q Exactive HF-X
32681075	P11362	FGFR1	Y583	Mode_Seq	GAS6(10min)@Hs578T cell line	4957	P11362		RPPGLEY(ph)CYNPSHNPEEQLSSK	0.943	Profiling	Breast cancer	SILAC	TiO2 + pY100	Orbitrap Fusion
32681075	P11362	FGFR1	Y653	Mode_Seq	GAS6(10min)@Hs578T cell line	4957	P11362		DIHHIDY(ph)Y(ph)KK	1	Profiling	Breast cancer	SILAC	TiO2 + pY100	Orbitrap Fusion
32681075	P11362	FGFR1	Y654	Mode_Seq	GAS6(10min)@Hs578T cell line	4957	P11362		DIHHIDY(ph)Y(ph)KK	1	Profiling	Breast cancer	SILAC	TiO2 + pY100	Orbitrap Fusion
32681075	P11362	FGFR1	Y583	Mode_Seq	GAS6(20min)@Hs578T cell line	4957	P11362		RPPGLEY(ph)CYNPSHNPEEQLSSK	0.943	Profiling	Breast cancer	SILAC	TiO2 + pY100	Orbitrap Fusion
32681075	P11362	FGFR1	Y653	Mode_Seq	GAS6(20min)@Hs578T cell line	4957	P11362		DIHHIDY(ph)Y(ph)KK	1	Profiling	Breast cancer	SILAC	TiO2 + pY100	Orbitrap Fusion
32681075	P11362	FGFR1	Y654	Mode_Seq	GAS6(20min)@Hs578T cell line	4957	P11362		DIHHIDY(ph)Y(ph)KK	1	Profiling	Breast cancer	SILAC	TiO2 + pY100	Orbitrap Fusion
32681075	P11362	FGFR1	Y583	Mode_Seq	GAS6(5min)@Hs578T cell line	4957	P11362		RPPGLEY(ph)CYNPSHNPEEQLSSK	0.943	Profiling	Breast cancer	SILAC	TiO2 + pY100	Orbitrap Fusion
32681075	P11362	FGFR1	Y653	Mode_Seq	GAS6(5min)@Hs578T cell line	4957	P11362		DIHHIDY(ph)Y(ph)KK	1	Profiling	Breast cancer	SILAC	TiO2 + pY100	Orbitrap Fusion
32681075	P11362	FGFR1	Y654	Mode_Seq	GAS6(5min)@Hs578T cell line	4957	P11362		DIHHIDY(ph)Y(ph)KK	1	Profiling	Breast cancer	SILAC	TiO2 + pY100	Orbitrap Fusion
32681075	P11362	FGFR1	Y583	Mode_Seq	Untreated@Hs578T cell line	4957	P11362		RPPGLEY(ph)CYNPSHNPEEQLSSK	0.943	Profiling	Breast cancer	SILAC	TiO2 + pY100	Orbitrap Fusion
32681075	P11362	FGFR1	Y653	Mode_Seq	Untreated@Hs578T cell line	4957	P11362		DIHHIDY(ph)Y(ph)KK	1	Profiling	Breast cancer	SILAC	TiO2 + pY100	Orbitrap Fusion
32681075	P11362	FGFR1	Y654	Mode_Seq	Untreated@Hs578T cell line	4957	P11362		DIHHIDY(ph)Y(ph)KK	1	Profiling	Breast cancer	SILAC	TiO2 + pY100	Orbitrap Fusion
33797919	P11362	FGFR1	Y653	phospo_copy	Rapamycin@HeLa cell line R1	7881	P11362	DIHHIDYYKK		0.989173	Profiling	Cervical cancer	SILAC	TiO2	Q Exactive
36477497	P11362	FGFR1	S450	Mode_Seq	WT+Salmonella@HeLa cells	20259	P11362		PSRLS(ph)SSGTPMLAGVSEYELPEDPR	0.89064	Profiling	Salmonella infection	Label-free	Enrichment (no details)	Orbitrap
36477497	P11362	FGFR1	S450	Mode_Seq	ipaJ+Salmonella@HeLa cells	20259	P11362		PSRLS(ph)SSGTPMLAGVSEYELPEDPR	0.89064	Profiling	Salmonella infection	Label-free	Enrichment (no details)	Orbitrap
25605370	P11362-21	FGFR1	Y603	Mode_Seq	Ibrutinib@FLT3-ITD-negative KG-1 cell line	754	P11362-21		GNLREY(ph)LQAR	1	Profiling	Acute myeloid leukemia (AML)	SILAC	P-Tyr-1000	Q Exactive
25605370	P11362-21	FGFR1	Y636	Mode_Seq	Ibrutinib@FLT3-ITD-negative KG-1 cell line	754	P11362-21		DLVSCAY(ph)QVAR	0.999999	Profiling	Acute myeloid leukemia (AML)	SILAC	P-Tyr-1000	Q Exactive
25605370	P11362-21	FGFR1	Y684	Mode_Seq	Ibrutinib@FLT3-ITD-negative KG-1 cell line	754	P11362-21		DIHHIDY(ph)Y(ph)KK	1	Profiling	Acute myeloid leukemia (AML)	SILAC	P-Tyr-1000	Q Exactive
25605370	P11362-21	FGFR1	Y685	Mode_Seq	Ibrutinib@FLT3-ITD-negative KG-1 cell line	754	P11362-21		DIHHIDY(ph)Y(ph)KK	1	Profiling	Acute myeloid leukemia (AML)	SILAC	P-Tyr-1000	Q Exactive
27642862	P11362-21	FGFR1	Y614	Ws	Pervanadate@HEPG2 cell line	6174	P11362-21	NLREYLQARRPPGLEYCYNPSHNPEEQLSSK	RPPGLEY(ph)CY(ph)NPSHNPEEQLSSK	0.979142	Profile	Enrichment-study	Label-free	Src superbinder+Ti-IMAC	LTQ-Orbitrap Velos
27732954	P11362-6	FGFR1	Y491	Ws	Crizotinib@NB1 cell-line	14210	P11362-6	KIADFGLARDIHHIDYYKKTTNGRLPVKWMA	_DIHHIDY(ph)YKK_	0.870905	Profiling	Inhibition	SILAC	IMAC	LTQ-Orbitrap Elite
27732954	P11362-6	FGFR1	Y491	Ws	DMSO@NB1 cell-line	14210	P11362-6	KIADFGLARDIHHIDYYKKTTNGRLPVKWMA	_DIHHIDY(ph)YKK_	0.870905	Profiling	Inhibition	SILAC	IMAC	LTQ-Orbitrap Elite
32241914	P11362	FGFR1	S451	Mode_Seq	CCL2(0min)@FlpIn-HEK293T-CCR2 cells	19931	P11362		PSRLSS(ph)S(ph)GTPMLAGVSEYELPEDPR		Profiling	Breast cancer	Label free	Enrichment (no details)	Q Exactive Plus
32241914	P11362	FGFR1	S452	Mode_Seq	CCL2(0min)@FlpIn-HEK293T-CCR2 cells	19931	P11362		PSRLSS(ph)S(ph)GTPMLAGVSEYELPEDPR		Profiling	Breast cancer	Label free	Enrichment (no details)	Q Exactive Plus
32241914	P11362	FGFR1	S451	Mode_Seq	CCL2(12min)@FlpIn-HEK293T-CCR2 cells	19931	P11362		PSRLSS(ph)S(ph)GTPMLAGVSEYELPEDPR		Profiling	Breast cancer	Label free	Enrichment (no details)	Q Exactive Plus
32241914	P11362	FGFR1	S452	Mode_Seq	CCL2(12min)@FlpIn-HEK293T-CCR2 cells	19931	P11362		PSRLSS(ph)S(ph)GTPMLAGVSEYELPEDPR		Profiling	Breast cancer	Label free	Enrichment (no details)	Q Exactive Plus
32241914	P11362	FGFR1	S451	Mode_Seq	CCL2(25min)@FlpIn-HEK293T-CCR2 cells	19931	P11362		PSRLSS(ph)S(ph)GTPMLAGVSEYELPEDPR		Profiling	Breast cancer	Label free	Enrichment (no details)	Q Exactive Plus
32241914	P11362	FGFR1	S452	Mode_Seq	CCL2(25min)@FlpIn-HEK293T-CCR2 cells	19931	P11362		PSRLSS(ph)S(ph)GTPMLAGVSEYELPEDPR		Profiling	Breast cancer	Label free	Enrichment (no details)	Q Exactive Plus
32241914	P11362	FGFR1	S451	Mode_Seq	CCL2(3min)@FlpIn-HEK293T-CCR2 cells	19931	P11362		PSRLSS(ph)S(ph)GTPMLAGVSEYELPEDPR		Profiling	Breast cancer	Label free	Enrichment (no details)	Q Exactive Plus
32241914	P11362	FGFR1	S452	Mode_Seq	CCL2(3min)@FlpIn-HEK293T-CCR2 cells	19931	P11362		PSRLSS(ph)S(ph)GTPMLAGVSEYELPEDPR		Profiling	Breast cancer	Label free	Enrichment (no details)	Q Exactive Plus
32241914	P11362	FGFR1	S451	Mode_Seq	CCL2(6min)@FlpIn-HEK293T-CCR2 cells	19931	P11362		PSRLSS(ph)S(ph)GTPMLAGVSEYELPEDPR		Profiling	Breast cancer	Label free	Enrichment (no details)	Q Exactive Plus
32241914	P11362	FGFR1	S452	Mode_Seq	CCL2(6min)@FlpIn-HEK293T-CCR2 cells	19931	P11362		PSRLSS(ph)S(ph)GTPMLAGVSEYELPEDPR		Profiling	Breast cancer	Label free	Enrichment (no details)	Q Exactive Plus
32241914	P11362	FGFR1	S451	Mode_Seq	CCL2(60min)@FlpIn-HEK293T-CCR2 cells	19931	P11362		PSRLSS(ph)S(ph)GTPMLAGVSEYELPEDPR		Profiling	Breast cancer	Label free	Enrichment (no details)	Q Exactive Plus
32241914	P11362	FGFR1	S452	Mode_Seq	CCL2(60min)@FlpIn-HEK293T-CCR2 cells	19931	P11362		PSRLSS(ph)S(ph)GTPMLAGVSEYELPEDPR		Profiling	Breast cancer	Label free	Enrichment (no details)	Q Exactive Plus
32241914	P11362	FGFR1	S451	Mode_Seq	CCL2(90s)@FlpIn-HEK293T-CCR2 cells	19931	P11362		PSRLSS(ph)S(ph)GTPMLAGVSEYELPEDPR		Profiling	Breast cancer	Label free	Enrichment (no details)	Q Exactive Plus
32241914	P11362	FGFR1	S452	Mode_Seq	CCL2(90s)@FlpIn-HEK293T-CCR2 cells	19931	P11362		PSRLSS(ph)S(ph)GTPMLAGVSEYELPEDPR		Profiling	Breast cancer	Label free	Enrichment (no details)	Q Exactive Plus

## Sheet: Table S1B
Supplementary Table S1B: Phosphosites in FGFR2 compiled from phosphoproteomics profiling studies.
PMID	Mapped_accession	Mapped_gene	Mapped_phosphosite	Experimental condition	Class_one_site	Accession	Peptide_sequence	ModeSequence	locProbability	Profile_or_differetial	Celltype_disease	Quant_type	Enrichment	Mass spectrometry
32409632	P21802	FGFR2	Y586	FGFR2 overexp@MFM223cells	1929	P21802	NLREYLRARRPPGMEYSYDINRVPEEQMTFK		0.999993	Profiling	Breast Cancer	SILAC	TiO2	LTQ Orbitrap Velos
32409632	P21802	FGFR2	T448	FGFR2 overexp@MFM223cells	1929	P21802	ESSSSMNSNTPLVRITTRLSSTADTPMLAGV		0.817505	Profiling	Breast Cancer	SILAC	TiO2	LTQ Orbitrap Velos
32409632	P21802	FGFR2	S452	FGFR2 overexp@MFM223cells	1929	P21802	SMNSNTPLVRITTRLSSTADTPMLAGVSEYE		0.790207	Profiling	Breast Cancer	SILAC	TiO2	LTQ Orbitrap Velos
32409632	P21802	FGFR2	Y586	FGFR2 overexp@SUM52 cells	1929	P21802	NLREYLRARRPPGMEYSYDINRVPEEQMTFK		0.999993	Profiling	Breast Cancer	SILAC	TiO2	LTQ Orbitrap Velos
32409632	P21802	FGFR2	T448	FGFR2 overexp@SUM52 cells	1929	P21802	ESSSSMNSNTPLVRITTRLSSTADTPMLAGV		0.817505	Profiling	Breast Cancer	SILAC	TiO2	LTQ Orbitrap Velos
32409632	P21802	FGFR2	S452	FGFR2 overexp@SUM52 cells	1929	P21802	SMNSNTPLVRITTRLSSTADTPMLAGVSEYE		0.790207	Profiling	Breast Cancer	SILAC	TiO2	LTQ Orbitrap Velos
32336009	P21802	FGFR2	Y207	Untreated control@GTLâ€16 cells (PIKK en) R2	2819	H7BXU9	LKNGKEFKQEHRIGGYKVRNQHWSLIMESVV	IGGY(ph)KVR	1	Profiling	Lung cancer	Isotope labeling	Peptide immunoaffinity enrichment	LTQ Orbitrap Velos, quadrupole-Orbitrap (Q-Exactive)
32409632	P21802	FGFR2	T454	FGFR2 overexp@MFM223cells	1929	P21802	NSNTPLVRITTRLSSTADTPMLAGVSEYELP		0.806116	Profiling	Breast Cancer	SILAC	TiO2	LTQ Orbitrap Velos
32409632	P21802	FGFR2	T454	FGFR2 overexp@SUM52 cells	1929	P21802	NSNTPLVRITTRLSSTADTPMLAGVSEYELP		0.806116	Profiling	Breast Cancer	SILAC	TiO2	LTQ Orbitrap Velos
32461304	P21802	FGFR2	Y656	Tyrosine proteome@22Rv1 cell line	334(Class I)	P21802		DINNIDY(ph)YK	Class I	Profiling	Prostate-cancer	Label-free	4G10-antibody-pY	Q Exactive
32461304	P21802	FGFR2	Y656	Tyrosine proteome@C4-2 cell line	334(Class I)	P21802		DINNIDY(ph)YK	Class I	Profiling	Prostate-cancer	Label-free	4G10-antibody-pY	Q Exactive
32461304	P21802	FGFR2	Y656	Tyrosine proteome@DU145 cell line	334(Class I)	P21802		DINNIDY(ph)YK	Class I	Profiling	Prostate-cancer	Label-free	4G10-antibody-pY	Q Exactive
32461304	P21802	FGFR2	Y656	Tyrosine proteome@EF1 cell line	334(Class I)	P21802		DINNIDY(ph)YK	Class I	Profiling	Prostate-cancer	Label-free	4G10-antibody-pY	Q Exactive
32461304	P21802	FGFR2	Y656	Tyrosine proteome@LNCaP cell line	334(Class I)	P21802		DINNIDY(ph)YK	Class I	Profiling	Prostate-cancer	Label-free	4G10-antibody-pY	Q Exactive
32461304	P21802	FGFR2	Y656	Tyrosine proteome@NCI.H660 cell line	334(Class I)	P21802		DINNIDY(ph)YK	Class I	Profiling	Prostate-cancer	Label-free	4G10-antibody-pY	Q Exactive
32461304	P21802	FGFR2	Y656	Tyrosine proteome@PARCB 5 cell line	334(Class I)	P21802		DINNIDY(ph)YK	Class I	Profiling	Prostate-cancer	Label-free	4G10-antibody-pY	Q Exactive
32461304	P21802	FGFR2	Y656	Tyrosine proteome@PARCB.1 cell line	334(Class I)	P21802		DINNIDY(ph)YK	Class I	Profiling	Prostate-cancer	Label-free	4G10-antibody-pY	Q Exactive
32461304	P21802	FGFR2	Y656	Tyrosine proteome@PARCB.2 cell line	334(Class I)	P21802		DINNIDY(ph)YK	Class I	Profiling	Prostate-cancer	Label-free	4G10-antibody-pY	Q Exactive
32461304	P21802	FGFR2	Y656	Tyrosine proteome@PARCB.3 cell line	334(Class I)	P21802		DINNIDY(ph)YK	Class I	Profiling	Prostate-cancer	Label-free	4G10-antibody-pY	Q Exactive
32461304	P21802	FGFR2	Y656	Tyrosine proteome@PC3 cell line	334(Class I)	P21802		DINNIDY(ph)YK	Class I	Profiling	Prostate-cancer	Label-free	4G10-antibody-pY	Q Exactive
32461304	P21802	FGFR2	Y656	Tyrosine proteome@VCaP cell line	334(Class I)	P21802		DINNIDY(ph)YK	Class I	Profiling	Prostate-cancer	Label-free	4G10-antibody-pY	Q Exactive
32409632	P21802	FGFR2	Y656	FGFR2 overexp@MFM223cells	1929	P21802	KIADFGLARDINNIDYYKKTTNGRLPVKWMA		1	Profiling	Breast Cancer	SILAC	TiO2	LTQ Orbitrap Velos
32409632	P21802	FGFR2	Y657	FGFR2 overexp@MFM223cells	1929	P21802	IADFGLARDINNIDYYKKTTNGRLPVKWMAP		1	Profiling	Breast Cancer	SILAC	TiO2	LTQ Orbitrap Velos
32409632	P21802	FGFR2	Y656	FGFR2 overexp@SUM52 cells	1929	P21802	KIADFGLARDINNIDYYKKTTNGRLPVKWMA		1	Profiling	Breast Cancer	SILAC	TiO2	LTQ Orbitrap Velos
32409632	P21802	FGFR2	Y657	FGFR2 overexp@SUM52 cells	1929	P21802	IADFGLARDINNIDYYKKTTNGRLPVKWMAP		1	Profiling	Breast Cancer	SILAC	TiO2	LTQ Orbitrap Velos
36329028	P21802	FGFR2	S453	DnDNM2-FGF10@Hela cells	5728	A0A0A0MR25	MNSNTPLVRITTRLSSTADTPMLAGVSEYEL			Profiling	Hela Cell line	Label free	TiO2	QE-HF
36329028	P21802	FGFR2	S452	DnDNM2-FGF10@Hela cells	5728	A0A0A0MR25	SMNSNTPLVRITTRLSSTADTPMLAGVSEYE			Profiling	Hela Cell line	Label free	TiO2	QE-HF
36329028	P21802	FGFR2	Y656	DnDNM2-FGF10@Hela cells	5728	A0A0A0MR25	KIADFGLARDINNIDYYKKTTNGRLPVKWMA			Profiling	Hela Cell line	Label free	TiO2	QE-HF
36329028	P21802	FGFR2	Y657	DnDNM2-FGF10@Hela cells	5728	A0A0A0MR25	IADFGLARDINNIDYYKKTTNGRLPVKWMAP			Profiling	Hela Cell line	Label free	TiO2	QE-HF
36329028	P21802	FGFR2	S453	DnRAB11-FGF10@Hela cells	5359	A0A0A0MR25	MNSNTPLVRITTRLSSTADTPMLAGVSEYEL			Profiling	Hela Cell line	Label free	TiO2	QE-HF
36329028	P21802	FGFR2	S452	DnRAB11-FGF10@Hela cells	5359	A0A0A0MR25	SMNSNTPLVRITTRLSSTADTPMLAGVSEYE			Profiling	Hela Cell line	Label free	TiO2	QE-HF
36329028	P21802	FGFR2	Y656	DnRAB11-FGF10@Hela cells	5359	A0A0A0MR25	KIADFGLARDINNIDYYKKTTNGRLPVKWMA			Profiling	Hela Cell line	Label free	TiO2	QE-HF
36329028	P21802	FGFR2	Y657	DnRAB11-FGF10@Hela cells	5359	A0A0A0MR25	IADFGLARDINNIDYYKKTTNGRLPVKWMAP			Profiling	Hela Cell line	Label free	TiO2	QE-HF
36329028	P21802	FGFR2	Y656	FGFR2-APEX2 FGF10@Hela cells	1426	P21802	KIADFGLARDINNIDYYKKTTNGRLPVKWMA			Profiling	Hela Cell line	Label free	TiO2	QE-HF
36329028	P21802	FGFR2	Y656	GFP-APEX FGF10@Hela cells	908	P21802	KIADFGLARDINNIDYYKKTTNGRLPVKWMA			Profiling	Hela Cell line	Label free	TiO2	QE-HF
36329028	P21802	FGFR2	S453	GFP-FGF10@Hela cells	5537	A0A0A0MR25	MNSNTPLVRITTRLSSTADTPMLAGVSEYEL			Profiling	Hela Cell line	Label free	TiO2	QE-HF
36329028	P21802	FGFR2	S452	GFP-FGF10@Hela cells	5537	A0A0A0MR25	SMNSNTPLVRITTRLSSTADTPMLAGVSEYE			Profiling	Hela Cell line	Label free	TiO2	QE-HF
36329028	P21802	FGFR2	Y656	GFP-FGF10@Hela cells	5537	A0A0A0MR25	KIADFGLARDINNIDYYKKTTNGRLPVKWMA			Profiling	Hela Cell line	Label free	TiO2	QE-HF
36329028	P21802	FGFR2	Y657	GFP-FGF10@Hela cells	5537	A0A0A0MR25	IADFGLARDINNIDYYKKTTNGRLPVKWMAP			Profiling	Hela Cell line	Label free	TiO2	QE-HF
36329028	P21802	FGFR2	Y586	GLOBAL (FGFR2-APEX2 FGF10)@Hela cells	7580	P21802	NLREYLRARRPPGMEYSYDINRVPEEQMTFK			Profiling	Hela Cell line	Label free	TiO2	QE-HF
36329028	P21802	FGFR2	S453	GLOBAL (FGFR2-APEX2 FGF10)@Hela cells	7580	P21802	MNSNTPLVRITTRLSSTADTPMLAGVSEYEL			Profiling	Hela Cell line	Label free	TiO2	QE-HF
36329028	P21802	FGFR2	S452	GLOBAL (FGFR2-APEX2 FGF10)@Hela cells	7580	P21802	SMNSNTPLVRITTRLSSTADTPMLAGVSEYE			Profiling	Hela Cell line	Label free	TiO2	QE-HF
36329028	P21802	FGFR2	Y656	GLOBAL (FGFR2-APEX2 FGF10)@Hela cells	7580	P21802	KIADFGLARDINNIDYYKKTTNGRLPVKWMA			Profiling	Hela Cell line	Label free	TiO2	QE-HF
36329028	P21802	FGFR2	S587	GLOBAL (FGFR2-APEX2 FGF10)@Hela cells	7580	P21802	LREYLRARRPPGMEYSYDINRVPEEQMTFKD			Profiling	Hela Cell line	Label free	TiO2	QE-HF
36329028	P21802	FGFR2	Y657	GLOBAL (FGFR2-APEX2 FGF10)@Hela cells	7580	P21802	IADFGLARDINNIDYYKKTTNGRLPVKWMAP			Profiling	Hela Cell line	Label free	TiO2	QE-HF
36329028	P21802	FGFR2	Y586	GLOBAL FGF10 (GFP-APEX2 FGF10)@Hela cells	7551	P21802	NLREYLRARRPPGMEYSYDINRVPEEQMTFK			Profiling	Hela Cell line	Label free	TiO2	QE-HF
36329028	P21802	FGFR2	Y466	GLOBAL FGF10 (GFP-APEX2 FGF10)@Hela cells	7551	P21802	LSSTADTPMLAGVSEYELPEDPKWEFPRDKL			Profiling	Hela Cell line	Label free	TiO2	QE-HF
36329028	P21802	FGFR2	S453	GLOBAL FGF10 (GFP-APEX2 FGF10)@Hela cells	7551	P21802	MNSNTPLVRITTRLSSTADTPMLAGVSEYEL			Profiling	Hela Cell line	Label free	TiO2	QE-HF
36329028	P21802	FGFR2	Y588	GLOBAL FGF10 (GFP-APEX2 FGF10)@Hela cells	7551	P21802	REYLRARRPPGMEYSYDINRVPEEQMTFKDL			Profiling	Hela Cell line	Label free	TiO2	QE-HF
36329028	P21802	FGFR2	S452	GLOBAL FGF10 (GFP-APEX2 FGF10)@Hela cells	7551	P21802	SMNSNTPLVRITTRLSSTADTPMLAGVSEYE			Profiling	Hela Cell line	Label free	TiO2	QE-HF
36329028	P21802	FGFR2	S780	GLOBAL FGF10 (GFP-APEX2 FGF10)@Hela cells	7551	P21802	TNEEYLDLSQPLEQYSPSYPDTRSSCSSGDD			Profiling	Hela Cell line	Label free	TiO2	QE-HF
36329028	P21802	FGFR2	Y656	GLOBAL FGF10 (GFP-APEX2 FGF10)@Hela cells	7551	P21802	KIADFGLARDINNIDYYKKTTNGRLPVKWMA			Profiling	Hela Cell line	Label free	TiO2	QE-HF
36329028	P21802	FGFR2	S587	GLOBAL FGF10 (GFP-APEX2 FGF10)@Hela cells	7551	P21802	LREYLRARRPPGMEYSYDINRVPEEQMTFKD			Profiling	Hela Cell line	Label free	TiO2	QE-HF
36329028	P21802	FGFR2	Y657	GLOBAL FGF10 (GFP-APEX2 FGF10)@Hela cells	7551	P21802	IADFGLARDINNIDYYKKTTNGRLPVKWMAP			Profiling	Hela Cell line	Label free	TiO2	QE-HF
36329028	P21802	FGFR2	Y586	GLOBAL FGF10 (RAB11-APEX2 FGF10)@Hela cells	7011	P21802	NLREYLRARRPPGMEYSYDINRVPEEQMTFK			Profiling	Hela Cell line	Label free	TiO2	QE-HF
36329028	P21802	FGFR2	Y466	GLOBAL FGF10 (RAB11-APEX2 FGF10)@Hela cells	7011	P21802	LSSTADTPMLAGVSEYELPEDPKWEFPRDKL			Profiling	Hela Cell line	Label free	TiO2	QE-HF
36329028	P21802	FGFR2	S453	GLOBAL FGF10 (RAB11-APEX2 FGF10)@Hela cells	7011	P21802	MNSNTPLVRITTRLSSTADTPMLAGVSEYEL			Profiling	Hela Cell line	Label free	TiO2	QE-HF
36329028	P21802	FGFR2	Y588	GLOBAL FGF10 (RAB11-APEX2 FGF10)@Hela cells	7011	P21802	REYLRARRPPGMEYSYDINRVPEEQMTFKDL			Profiling	Hela Cell line	Label free	TiO2	QE-HF
36329028	P21802	FGFR2	S452	GLOBAL FGF10 (RAB11-APEX2 FGF10)@Hela cells	7011	P21802	SMNSNTPLVRITTRLSSTADTPMLAGVSEYE			Profiling	Hela Cell line	Label free	TiO2	QE-HF
36329028	P21802	FGFR2	S780	GLOBAL FGF10 (RAB11-APEX2 FGF10)@Hela cells	7011	P21802	TNEEYLDLSQPLEQYSPSYPDTRSSCSSGDD			Profiling	Hela Cell line	Label free	TiO2	QE-HF
36329028	P21802	FGFR2	Y656	GLOBAL FGF10 (RAB11-APEX2 FGF10)@Hela cells	7011	P21802	KIADFGLARDINNIDYYKKTTNGRLPVKWMA			Profiling	Hela Cell line	Label free	TiO2	QE-HF
36329028	P21802	FGFR2	S587	GLOBAL FGF10 (RAB11-APEX2 FGF10)@Hela cells	7011	P21802	LREYLRARRPPGMEYSYDINRVPEEQMTFKD			Profiling	Hela Cell line	Label free	TiO2	QE-HF
36329028	P21802	FGFR2	Y657	GLOBAL FGF10 (RAB11-APEX2 FGF10)@Hela cells	7011	P21802	IADFGLARDINNIDYYKKTTNGRLPVKWMAP			Profiling	Hela Cell line	Label free	TiO2	QE-HF
36329028	P21802	FGFR2	Y656	RAB11-APEX FGF10@Hela cells	1599	P21802	KIADFGLARDINNIDYYKKTTNGRLPVKWMA			Profiling	Hela Cell line	Label free	TiO2	QE-HF
36329028	P21802	FGFR2	Y657	RAB11-APEX FGF10@Hela cells	1599	P21802	IADFGLARDINNIDYYKKTTNGRLPVKWMAP			Profiling	Hela Cell line	Label free	TiO2	QE-HF
36329028	P21802	FGFR2	Y656	GFP APEX UT@Hela cells	1511	P21802	KIADFGLARDINNIDYYKKTTNGRLPVKWMA			Profiling	Hela Cell line	Label free	TiO2	QE-HF
36329028	P21802	FGFR2	Y657	GFP APEX UT@Hela cells	1511	P21802	IADFGLARDINNIDYYKKTTNGRLPVKWMAP			Profiling	Hela Cell line	Label free	TiO2	QE-HF
36329028	P21802	FGFR2	S453	GFP-UT@Hela cells	5831	A0A0A0MR25	MNSNTPLVRITTRLSSTADTPMLAGVSEYEL			Profiling	Hela Cell line	Label free	TiO2	QE-HF
36329028	P21802	FGFR2	S452	GFP-UT@Hela cells	5831	A0A0A0MR25	SMNSNTPLVRITTRLSSTADTPMLAGVSEYE			Profiling	Hela Cell line	Label free	TiO2	QE-HF
36329028	P21802	FGFR2	Y656	GFP-UT@Hela cells	5831	A0A0A0MR25	KIADFGLARDINNIDYYKKTTNGRLPVKWMA			Profiling	Hela Cell line	Label free	TiO2	QE-HF
36329028	P21802	FGFR2	Y657	GFP-UT@Hela cells	5831	A0A0A0MR25	IADFGLARDINNIDYYKKTTNGRLPVKWMAP			Profiling	Hela Cell line	Label free	TiO2	QE-HF
36329028	P21802	FGFR2	S453	GLOBAL UT (FGFR2-APEX2 UT)@Hela cells	7580	P21802	MNSNTPLVRITTRLSSTADTPMLAGVSEYEL			Profiling	Hela Cell line	Label free	TiO2	QE-HF
36329028	P21802	FGFR2	S452	GLOBAL UT (FGFR2-APEX2 UT)@Hela cells	7580	P21802	SMNSNTPLVRITTRLSSTADTPMLAGVSEYE			Profiling	Hela Cell line	Label free	TiO2	QE-HF
36329028	P21802	FGFR2	Y656	GLOBAL UT (FGFR2-APEX2 UT)@Hela cells	7580	P21802	KIADFGLARDINNIDYYKKTTNGRLPVKWMA			Profiling	Hela Cell line	Label free	TiO2	QE-HF
36329028	P21802	FGFR2	Y657	GLOBAL UT (FGFR2-APEX2 UT)@Hela cells	7580	P21802	IADFGLARDINNIDYYKKTTNGRLPVKWMAP			Profiling	Hela Cell line	Label free	TiO2	QE-HF
36329028	P21802	FGFR2	Y586	GLOBAL UT GFP-APEX UT@Hela cells	7033	P21802	NLREYLRARRPPGMEYSYDINRVPEEQMTFK			Profiling	Hela Cell line	Label free	TiO2	QE-HF
36329028	P21802	FGFR2	S453	GLOBAL UT GFP-APEX UT@Hela cells	7033	P21802	MNSNTPLVRITTRLSSTADTPMLAGVSEYEL			Profiling	Hela Cell line	Label free	TiO2	QE-HF
36329028	P21802	FGFR2	S452	GLOBAL UT GFP-APEX UT@Hela cells	7033	P21802	SMNSNTPLVRITTRLSSTADTPMLAGVSEYE			Profiling	Hela Cell line	Label free	TiO2	QE-HF
36329028	P21802	FGFR2	S780	GLOBAL UT GFP-APEX UT@Hela cells	7033	P21802	TNEEYLDLSQPLEQYSPSYPDTRSSCSSGDD			Profiling	Hela Cell line	Label free	TiO2	QE-HF
36329028	P21802	FGFR2	Y656	GLOBAL UT GFP-APEX UT@Hela cells	7033	P21802	KIADFGLARDINNIDYYKKTTNGRLPVKWMA			Profiling	Hela Cell line	Label free	TiO2	QE-HF
36329028	P21802	FGFR2	Y657	GLOBAL UT GFP-APEX UT@Hela cells	7033	P21802	IADFGLARDINNIDYYKKTTNGRLPVKWMAP			Profiling	Hela Cell line	Label free	TiO2	QE-HF
27436111	P21802-16	FGFR2	S432	Acid based gradient fractionation(Exp1)@SNU-16 cell line	24543	P21802-16	QVSAESSSSMNSNTPLVR	QVS(ph)AESSSSMNSNTPLVR		Profiling	SCX fractionation method	Labelling (not mentioned)	IMAC	Q Exactive hybrid quadrupole-Orbitrap
27436111	P21802-16	FGFR2	Y587	Acid based gradient fractionation(Exp1)@SNU-16 cell line	24543	P21802-16	RPPGMEYSYDINR	RPPGMEY(ph)SYDINR		Profiling	SCX fractionation method	Labelling (not mentioned)	IMAC	Q Exactive hybrid quadrupole-Orbitrap
27436111	P21802-16	FGFR2	S588	Acid based gradient fractionation(Exp1)@SNU-16 cell line	24543	P21802-16	RPPGMEYSYDINR	RPPGMEYS(ph)YDINR		Profiling	SCX fractionation method	Labelling (not mentioned)	IMAC	Q Exactive hybrid quadrupole-Orbitrap
27436111	P21802-16	FGFR2	Y587	Acid based gradient fractionation(Exp1)@SNU-16 cell line	24543	P21802-16	RPPGMEYSYDINR	RPPGMEY(ph)SYDINR		Profiling	SCX fractionation method	Labelling (not mentioned)	IMAC	Q Exactive hybrid quadrupole-Orbitrap
27436111	P21802-16	FGFR2	Y657	Acid based gradient fractionation(Exp1)@SNU-16 cell line	24543	P21802-16	DINNIDYYKK	DINNIDY(ph)YKK		Profiling	SCX fractionation method	Labelling (not mentioned)	IMAC	Q Exactive hybrid quadrupole-Orbitrap
27436111	P21802-16	FGFR2	S588	Acid based gradient fractionation(Exp1)@SNU-16 cell line	24543	P21802-16	RPPGMEYSYDINR	RPPGMEYS(ph)YDINR		Profiling	SCX fractionation method	Labelling (not mentioned)	IMAC	Q Exactive hybrid quadrupole-Orbitrap
27436111	P21802-16	FGFR2	S454	Acid based gradient fractionation(Exp1)@SNU-16 cell line	24543	P21802-16	LSSTADTPMLAGVSEYELPEDPKWEFPR	LSS(ph)TADTPMLAGVSEYELPEDPKWEFPR		Profiling	SCX fractionation method	Labelling (not mentioned)	IMAC	Q Exactive hybrid quadrupole-Orbitrap
27436111	P21802-16	FGFR2	Y658	Acid based gradient fractionation(Exp1)@SNU-16 cell line	24543	P21802-16	DINNIDYYKK	DINNIDYY(ph)KK		Profiling	SCX fractionation method	Labelling (not mentioned)	IMAC	Q Exactive hybrid quadrupole-Orbitrap
27436111	P21802-16	FGFR2	Y657	Acid based gradient fractionation(Exp1)@SNU-16 cell line	24543	P21802-16	DINNIDYYK	DINNIDY(ph)YK		Profiling	SCX fractionation method	Labelling (not mentioned)	IMAC	Q Exactive hybrid quadrupole-Orbitrap
27436111	P21802-16	FGFR2	Y658	Acid based gradient fractionation(Exp1)@SNU-16 cell line	24543	P21802-16	DINNIDYYK	DINNIDYY(ph)K		Profiling	SCX fractionation method	Labelling (not mentioned)	IMAC	Q Exactive hybrid quadrupole-Orbitrap
27436111	P21802-16	FGFR2	S454	Acid based gradient fractionation(Exp1)@SNU-16 cell line	24543	P21802-16	LSSTADTPMLAGVSEYELPEDPK	LSS(ph)TADTPMLAGVSEYELPEDPK		Profiling	SCX fractionation method	Labelling (not mentioned)	IMAC	Q Exactive hybrid quadrupole-Orbitrap
27436111	P21802-16	FGFR2	S432	Acid based gradient fractionation(Exp2)@SNU-16 cell line	22333	P21802-16	QVSAESSSSMNSNTPLVR	QVS(ph)AESSSSMNSNTPLVR		Profiling	SCX fractionation method	Labelling (not mentioned)	IMAC	Q Exactive hybrid quadrupole-Orbitrap
27436111	P21802-16	FGFR2	Y587	Acid based gradient fractionation(Exp2)@SNU-16 cell line	22333	P21802-16	RPPGMEYSYDINR	RPPGMEY(ph)SYDINR		Profiling	SCX fractionation method	Labelling (not mentioned)	IMAC	Q Exactive hybrid quadrupole-Orbitrap
27436111	P21802-16	FGFR2	S588	Acid based gradient fractionation(Exp2)@SNU-16 cell line	22333	P21802-16	RPPGMEYSYDINR	RPPGMEYS(ph)YDINR		Profiling	SCX fractionation method	Labelling (not mentioned)	IMAC	Q Exactive hybrid quadrupole-Orbitrap
27436111	P21802-16	FGFR2	Y657	Acid based gradient fractionation(Exp2)@SNU-16 cell line	22333	P21802-16	DINNIDYYKK	DINNIDY(ph)YKK		Profiling	SCX fractionation method	Labelling (not mentioned)	IMAC	Q Exactive hybrid quadrupole-Orbitrap
27436111	P21802-16	FGFR2	S588	Acid based gradient fractionation(Exp2)@SNU-16 cell line	22333	P21802-16	RPPGMEYSYDINR	RPPGMEYS(ph)YDINR		Profiling	SCX fractionation method	Labelling (not mentioned)	IMAC	Q Exactive hybrid quadrupole-Orbitrap
27436111	P21802-16	FGFR2	Y587	Acid based gradient fractionation(Exp2)@SNU-16 cell line	22333	P21802-16	RPPGMEYSYDINR	RPPGMEY(ph)SYDINR		Profiling	SCX fractionation method	Labelling (not mentioned)	IMAC	Q Exactive hybrid quadrupole-Orbitrap
27436111	P21802-16	FGFR2	S454	Acid based gradient fractionation(Exp2)@SNU-16 cell line	22333	P21802-16	LSSTADTPMLAGVSEYELPEDPKWEFPR	LSS(ph)TADTPMLAGVSEYELPEDPKWEFPR		Profiling	SCX fractionation method	Labelling (not mentioned)	IMAC	Q Exactive hybrid quadrupole-Orbitrap
27436111	P21802-16	FGFR2	Y658	Acid based gradient fractionation(Exp2)@SNU-16 cell line	22333	P21802-16	DINNIDYYKK	DINNIDYY(ph)KK		Profiling	SCX fractionation method	Labelling (not mentioned)	IMAC	Q Exactive hybrid quadrupole-Orbitrap
27436111	P21802-16	FGFR2	S454	Acid based gradient fractionation(Exp2)@SNU-16 cell line	22333	P21802-16	LSSTADTPMLAGVSEYELPEDPKWEFPR	LSS(ph)TADTPMLAGVSEYELPEDPKWEFPR		Profiling	SCX fractionation method	Labelling (not mentioned)	IMAC	Q Exactive hybrid quadrupole-Orbitrap
27436111	P21802-16	FGFR2	Y657	Acid based gradient fractionation(Exp2)@SNU-16 cell line	22333	P21802-16	DINNIDYYK	DINNIDY(ph)YK		Profiling	SCX fractionation method	Labelling (not mentioned)	IMAC	Q Exactive hybrid quadrupole-Orbitrap
27436111	P21802-16	FGFR2	S454	Acid based gradient fractionation(Exp2)@SNU-16 cell line	22333	P21802-16	LSSTADTPMLAGVSEYELPEDPK	LSS(ph)TADTPMLAGVSEYELPEDPK		Profiling	SCX fractionation method	Labelling (not mentioned)	IMAC	Q Exactive hybrid quadrupole-Orbitrap
35688186	P21802	FGFR2	S533	Caffeine(0.01Î¼M)@HepG2 cells	35402	P21802	MLKDDATDKDLSDLVSEMEMMKMIGKHKNII;MLKDDATEKDLSDLVSEMEMMKMIGKHKNII	DLS(ph)DLVS(ph)EMEMMKMIGK	1	Profiling	Signaling	label-free		Orbitrap Lumos
35688186	P21802	FGFR2	S533	Caffeine(0.1Î¼M)@HepG2 cells	35402	P21802	MLKDDATDKDLSDLVSEMEMMKMIGKHKNII;MLKDDATEKDLSDLVSEMEMMKMIGKHKNII	DLS(ph)DLVS(ph)EMEMMKMIGK	1	Profiling	Signaling	label-free		Orbitrap Lumos
35688186	P21802	FGFR2	S533	Caffeine(1Î¼M)@HepG2 cells	35402	P21802	MLKDDATDKDLSDLVSEMEMMKMIGKHKNII;MLKDDATEKDLSDLVSEMEMMKMIGKHKNII	DLS(ph)DLVS(ph)EMEMMKMIGK	1	Profiling	Signaling	label-free		Orbitrap Lumos
35688186	P21802	FGFR2	S533	Caffeine(10Î¼M)@HepG2 cells	35401	P21802	MLKDDATDKDLSDLVSEMEMMKMIGKHKNII;MLKDDATEKDLSDLVSEMEMMKMIGKHKNII	DLS(ph)DLVS(ph)EMEMMKMIGK	1	Profiling	Signaling	label-free		Orbitrap Lumos
35688186	P21802	FGFR2	S533	Caffeine(100Î¼M)@HepG2 cells	35402	P21802	MLKDDATDKDLSDLVSEMEMMKMIGKHKNII;MLKDDATEKDLSDLVSEMEMMKMIGKHKNII	DLS(ph)DLVS(ph)EMEMMKMIGK	1	Profiling	Signaling	label-free		Orbitrap Lumos
35688186	P21802	FGFR2	S533	Caffeine(1000Î¼M)@HepG2 cells	35402	P21802	MLKDDATDKDLSDLVSEMEMMKMIGKHKNII;MLKDDATEKDLSDLVSEMEMMKMIGKHKNII	DLS(ph)DLVS(ph)EMEMMKMIGK	1	Profiling	Signaling	label-free		Orbitrap Lumos
35688186	P21802	FGFR2	S533	Quercetin(10Î¼M)@HepG2 cells	52302	P21802	MLKDDATDKDLSDLVSEMEMMKMIGKHKNII;MLKDDATEKDLSDLVSEMEMMKMIGKHKNII	DLS(ph)DLVS(ph)EMEMMKMIGK	1	Profiling	Signaling	label-free		Orbitrap Lumos
27794612	P21802-21	FGFR2	T673	Gefitinib+FGF2@A431cell line	13410	P21802-21		ILT(ph)LT(ph)T(ph)NEEEK	1	Profiling	Squamous cell carcinoma	TMT	Fe IMAC	Q Exactive
27794612	P21802-21	FGFR2	T675	Gefitinib+FGF2@A431cell line	13410	P21802-21		ILT(ph)LT(ph)T(ph)NEEEK	1	Profiling	Squamous cell carcinoma	TMT	Fe IMAC	Q Exactive
27794612	P21802-21	FGFR2	T676	Gefitinib+FGF2@A431cell line	13410	P21802-21		ILT(ph)LT(ph)T(ph)NEEEK	1	Profiling	Squamous cell carcinoma	TMT	Fe IMAC	Q Exactive
27794612	P21802-21	FGFR2	T673	Gefitinib+FGF2@A431cell line	13410	P21802-21		ILT(ph)LT(ph)T(ph)NEEEK	1	Profiling	Squamous cell carcinoma	TMT	Fe IMAC	Q Exactive
27794612	P21802-21	FGFR2	T675	Gefitinib+FGF2@A431cell line	13410	P21802-21		ILT(ph)LT(ph)T(ph)NEEEK	1	Profiling	Squamous cell carcinoma	TMT	Fe IMAC	Q Exactive
27794612	P21802-21	FGFR2	T676	Gefitinib+FGF2@A431cell line	13410	P21802-21		ILT(ph)LT(ph)T(ph)NEEEK	1	Profiling	Squamous cell carcinoma	TMT	Fe IMAC	Q Exactive
27794612	P21802-21	FGFR2	T673	Gefitinib+FGF2@A431cell line	13410	P21802-21		ILT(ph)LT(ph)T(ph)NEEEK	1	Profiling	Squamous cell carcinoma	TMT	Fe IMAC	Q Exactive
27794612	P21802-21	FGFR2	T675	Gefitinib+FGF2@A431cell line	13410	P21802-21		ILT(ph)LT(ph)T(ph)NEEEK	1	Profiling	Squamous cell carcinoma	TMT	Fe IMAC	Q Exactive
27794612	P21802-21	FGFR2	T676	Gefitinib+FGF2@A431cell line	13410	P21802-21		ILT(ph)LT(ph)T(ph)NEEEK	1	Profiling	Squamous cell carcinoma	TMT	Fe IMAC	Q Exactive
27794612	P21802-21	FGFR2	T673	Gefitinib@A431cell line	13410	P21802-21		ILT(ph)LT(ph)T(ph)NEEEK	1	Profiling	Squamous cell carcinoma	TMT	Fe IMAC	Q Exactive
27794612	P21802-21	FGFR2	T675	Gefitinib@A431cell line	13410	P21802-21		ILT(ph)LT(ph)T(ph)NEEEK	1	Profiling	Squamous cell carcinoma	TMT	Fe IMAC	Q Exactive
27794612	P21802-21	FGFR2	T676	Gefitinib@A431cell line	13410	P21802-21		ILT(ph)LT(ph)T(ph)NEEEK	1	Profiling	Squamous cell carcinoma	TMT	Fe IMAC	Q Exactive
27794612	P21802-21	FGFR2	T673	Gefitinib@A431cell line	13410	P21802-21		ILT(ph)LT(ph)T(ph)NEEEK	1	Profiling	Squamous cell carcinoma	TMT	Fe IMAC	Q Exactive
27794612	P21802-21	FGFR2	T675	Gefitinib@A431cell line	13410	P21802-21		ILT(ph)LT(ph)T(ph)NEEEK	1	Profiling	Squamous cell carcinoma	TMT	Fe IMAC	Q Exactive
27794612	P21802-21	FGFR2	T676	Gefitinib@A431cell line	13410	P21802-21		ILT(ph)LT(ph)T(ph)NEEEK	1	Profiling	Squamous cell carcinoma	TMT	Fe IMAC	Q Exactive
27794612	P21802-21	FGFR2	T673	Gefitinib@A431cell line	13410	P21802-21		ILT(ph)LT(ph)T(ph)NEEEK	1	Profiling	Squamous cell carcinoma	TMT	Fe IMAC	Q Exactive
27794612	P21802-21	FGFR2	T675	Gefitinib@A431cell line	13410	P21802-21		ILT(ph)LT(ph)T(ph)NEEEK	1	Profiling	Squamous cell carcinoma	TMT	Fe IMAC	Q Exactive
27794612	P21802-21	FGFR2	T676	Gefitinib@A431cell line	13410	P21802-21		ILT(ph)LT(ph)T(ph)NEEEK	1	Profiling	Squamous cell carcinoma	TMT	Fe IMAC	Q Exactive
27794612	P21802-21	FGFR2	T673	DMSO@A431cell line	13410	P21802-21		ILT(ph)LT(ph)T(ph)NEEEK	1	Profiling	Squamous cell carcinoma	TMT	Fe IMAC	Q Exactive
27794612	P21802-21	FGFR2	T675	DMSO@A431cell line	13410	P21802-21		ILT(ph)LT(ph)T(ph)NEEEK	1	Profiling	Squamous cell carcinoma	TMT	Fe IMAC	Q Exactive
27794612	P21802-21	FGFR2	T676	DMSO@A431cell line	13410	P21802-21		ILT(ph)LT(ph)T(ph)NEEEK	1	Profiling	Squamous cell carcinoma	TMT	Fe IMAC	Q Exactive
27794612	P21802-21	FGFR2	T673	DMSO@A431cell line	13410	P21802-21		ILT(ph)LT(ph)T(ph)NEEEK	1	Profiling	Squamous cell carcinoma	TMT	Fe IMAC	Q Exactive
27794612	P21802-21	FGFR2	T675	DMSO@A431cell line	13410	P21802-21		ILT(ph)LT(ph)T(ph)NEEEK	1	Profiling	Squamous cell carcinoma	TMT	Fe IMAC	Q Exactive
27794612	P21802-21	FGFR2	T676	DMSO@A431cell line	13410	P21802-21		ILT(ph)LT(ph)T(ph)NEEEK	1	Profiling	Squamous cell carcinoma	TMT	Fe IMAC	Q Exactive
27794612	P21802-21	FGFR2	T673	DMSO@A431cell line	13410	P21802-21		ILT(ph)LT(ph)T(ph)NEEEK	1	Profiling	Squamous cell carcinoma	TMT	Fe IMAC	Q Exactive
27794612	P21802-21	FGFR2	T675	DMSO@A431cell line	13410	P21802-21		ILT(ph)LT(ph)T(ph)NEEEK	1	Profiling	Squamous cell carcinoma	TMT	Fe IMAC	Q Exactive
27794612	P21802-21	FGFR2	T676	DMSO@A431cell line	13410	P21802-21		ILT(ph)LT(ph)T(ph)NEEEK	1	Profiling	Squamous cell carcinoma	TMT	Fe IMAC	Q Exactive

## Sheet: Table S1C
Supplementary Table S1C: Phosphosites in FGFR3 compiled from phosphoproteomics profiling studies.
PMID	Mapped_accession	Mapped_gene	Mapped_phosphosite	Experimental condition	Class_one_site	Accession	Peptide_sequence	ModeSequence	locProbability	Profile_or_differetial	Celltype_disease	Quant_type	Enrichment	Mass spectrometry
20363803	P22607	FGFR3	S444	Ang II(15min)@AT1R-HEK cell line	10966	IPI00556575	VRIARLSSGEGPT	IARLS(ph)S(ph)GEGPTLANVSELELPADPK	0.85953	Profiling	Signaling network	SILAC	TIO2	LTQ-Orbitrap
20363803	P22607	FGFR3	S445	Ang II(15min)@AT1R-HEK cell line	10966	IPI00556575	RIARLSSGEGPTL	IARLS(ph)S(ph)GEGPTLANVSELELPADPK	0.85953	Profiling	Signaling network	SILAC	TIO2	LTQ-Orbitrap
20363803	P22607	FGFR3	S444	Ang II(153min)@AT1R-HEK cell line	10966	IPI00556575	VRIARLSSGEGPT	IARLS(ph)S(ph)GEGPTLANVSELELPADPK	0.85953	Profiling	Signaling network	SILAC	TIO2	LTQ-Orbitrap
20363803	P22607	FGFR3	S445	Ang II(153min)@AT1R-HEK cell line	10966	IPI00556575	RIARLSSGEGPTL	IARLS(ph)S(ph)GEGPTLANVSELELPADPK	0.85953	Profiling	Signaling network	SILAC	TIO2	LTQ-Orbitrap
20363803	P22607	FGFR3	S444	SII Ang II(15min)@AT1R-HEK cell line	10966	IPI00556575	VRIARLSSGEGPT	IARLS(ph)S(ph)GEGPTLANVSELELPADPK	0.85953	Profiling	Signaling network	SILAC	TIO2	LTQ-Orbitrap
20363803	P22607	FGFR3	S445	SII Ang II(15min)@AT1R-HEK cell line	10966	IPI00556575	RIARLSSGEGPTL	IARLS(ph)S(ph)GEGPTLANVSELELPADPK	0.85953	Profiling	Signaling network	SILAC	TIO2	LTQ-Orbitrap
20363803	P22607	FGFR3	S444	SII Ang II(3min)@AT1R-HEK cell line	10966	IPI00556575	VRIARLSSGEGPT	IARLS(ph)S(ph)GEGPTLANVSELELPADPK	0.85953	Profiling	Signaling network	SILAC	TIO2	LTQ-Orbitrap
20363803	P22607	FGFR3	S445	SII Ang II(3min)@AT1R-HEK cell line	10966	IPI00556575	RIARLSSGEGPTL	IARLS(ph)S(ph)GEGPTLANVSELELPADPK	0.85953	Profiling	Signaling network	SILAC	TIO2	LTQ-Orbitrap
29967110	P22607	FGFR3	S444	DMSO@PC9 cell line	20252	P22607	ASMSSNTPLVRIARLSSGEGPTLANVSELEL		0.833407	Profiling	Lung Cancer	Label free	Fe3+-IMAC	Orbitrap Q-Exactive HF
29967110	P22607	FGFR3	S445	DMSO@PC9 cell line	20252	P22607	SMSSNTPLVRIARLSSGEGPTLANVSELELP		0.833407	Profiling	Lung Cancer	Label free	Fe3+-IMAC	Orbitrap Q-Exactive HF
29967110	P22607	FGFR3	S444	Afatinib (30min)@PC9 cell line	20252	P22607	ASMSSNTPLVRIARLSSGEGPTLANVSELEL		0.833407	Profiling	Lung Cancer	Label free	Fe3+-IMAC	Orbitrap Q-Exactive HF
29967110	P22607	FGFR3	S445	Afatinib (30min)@PC9 cell line	20252	P22607	SMSSNTPLVRIARLSSGEGPTLANVSELELP		0.833407	Profiling	Lung Cancer	Label free	Fe3+-IMAC	Orbitrap Q-Exactive HF
29967110	P22607	FGFR3	S444	Afatinib (2d)@PC9 cell line	20252	P22607	ASMSSNTPLVRIARLSSGEGPTLANVSELEL		0.833407	Profiling	Lung Cancer	Label free	Fe3+-IMAC	Orbitrap Q-Exactive HF
29967110	P22607	FGFR3	S445	Afatinib (2d)@PC9 cell line	20252	P22607	SMSSNTPLVRIARLSSGEGPTLANVSELELP		0.833407	Profiling	Lung Cancer	Label free	Fe3+-IMAC	Orbitrap Q-Exactive HF
29967110	P22607	FGFR3	S444	Afatinib (5d)@PC9 cell line	20252	P22607	ASMSSNTPLVRIARLSSGEGPTLANVSELEL		0.833407	Profiling	Lung Cancer	Label free	Fe3+-IMAC	Orbitrap Q-Exactive HF
29967110	P22607	FGFR3	S445	Afatinib (5d)@PC9 cell line	20252	P22607	SMSSNTPLVRIARLSSGEGPTLANVSELELP		0.833407	Profiling	Lung Cancer	Label free	Fe3+-IMAC	Orbitrap Q-Exactive HF
32314919	P22607	FGFR3	S444	HU+SCH 900776 SF1@HEK293A cell	5794	F8W9L4	ASMSSNTPLVRIARLSSGEGPTLANVSELEL	IARLS(ph)S(ph)GEGPTLANVSELELPADPK	0.781737	Profiling	Inhibitors of checkpoint kinase 1 (CHK1)	SILAC	TiO2	Orbitrap Elite MS
32314919	P22607	FGFR3	S445	HU+SCH 900776 SF1@HEK293A cell	5794	F8W9L4	SMSSNTPLVRIARLSSGEGPTLANVSELELP	IARLS(ph)S(ph)GEGPTLANVSELELPADPK	0.781737	Profiling	Inhibitors of checkpoint kinase 1 (CHK1)	SILAC	TiO2	Orbitrap Elite MS
32314919	P22607	FGFR3	S444	HU SF1@HEK293A cell	5794	F8W9L4	ASMSSNTPLVRIARLSSGEGPTLANVSELEL	IARLS(ph)S(ph)GEGPTLANVSELELPADPK	0.781737	Profiling	Inhibitors of checkpoint kinase 1 (CHK1)	SILAC	TiO2	Orbitrap Elite MS
32314919	P22607	FGFR3	S445	HU SF1@HEK293A cell	5794	F8W9L4	SMSSNTPLVRIARLSSGEGPTLANVSELELP	IARLS(ph)S(ph)GEGPTLANVSELELPADPK	0.781737	Profiling	Inhibitors of checkpoint kinase 1 (CHK1)	SILAC	TiO2	Orbitrap Elite MS
35688186	P22607	FGFR3	S444	Caffeine(0.01Î¼M)@HepG2 cells	35402	P22607	ASMSSNTPLVRIARLSSGEGPTLANVSELEL	LS(ph)S(ph)GEGPTLANVSELELPADPK	0.999788	Profiling	Signaling	label-free	Enrichment (no details)	Orbitrap Lumos
35688186	P22607	FGFR3	S444	Caffeine(0.1Î¼M)@HepG2 cells	35402	P22607	ASMSSNTPLVRIARLSSGEGPTLANVSELEL	LS(ph)S(ph)GEGPTLANVSELELPADPK	0.999788	Profiling	Signaling	label-free	Enrichment (no details)	Orbitrap Lumos
35688186	P22607	FGFR3	S444	Caffeine(1Î¼M)@HepG2 cells	35402	P22607	ASMSSNTPLVRIARLSSGEGPTLANVSELEL	LS(ph)S(ph)GEGPTLANVSELELPADPK	0.999788	Profiling	Signaling	label-free	Enrichment (no details)	Orbitrap Lumos
35688186	P22607	FGFR3	S444	Caffeine(10Î¼M)@HepG2 cells	35401	P22607	ASMSSNTPLVRIARLSSGEGPTLANVSELEL	LS(ph)S(ph)GEGPTLANVSELELPADPK	0.999788	Profiling	Signaling	label-free	Enrichment (no details)	Orbitrap Lumos
35688186	P22607	FGFR3	S444	Caffeine(100Î¼M)@HepG2 cells	35402	P22607	ASMSSNTPLVRIARLSSGEGPTLANVSELEL	LS(ph)S(ph)GEGPTLANVSELELPADPK	0.999788	Profiling	Signaling	label-free	Enrichment (no details)	Orbitrap Lumos
35688186	P22607	FGFR3	S444	Caffeine(1000Î¼M)@HepG2 cells	35402	P22607	ASMSSNTPLVRIARLSSGEGPTLANVSELEL	LS(ph)S(ph)GEGPTLANVSELELPADPK	0.999788	Profiling	Signaling	label-free	Enrichment (no details)	Orbitrap Lumos
35688186	P22607	FGFR3	S444	Quercetin(10Î¼M)@HepG2 cells	52302	P22607	ASMSSNTPLVRIARLSSGEGPTLANVSELEL	LS(ph)S(ph)GEGPTLANVSELELPADPK	0.999788	Profiling	Signaling	label-free	Enrichment (no details)	Orbitrap Lumos
36293151	P22607	FGFR3	S445	Alpha-AMA(0.5h)@Huh7 cells	1598	F8W9L4			> 0.75	Profiling	Hepatotoxicity	TMT	TiO2	LTQ-Orbitrap Velos
36293151	P22607	FGFR3	S445	Alpha-AMA(0h)@Huh7 cells	1598	F8W9L4			> 0.75	Profiling	Hepatotoxicity	TMT	TiO2	LTQ-Orbitrap Velos
36293151	P22607	FGFR3	S445	Alpha-AMA(12h)@Huh7 cells	1598	F8W9L4			> 0.75	Profiling	Hepatotoxicity	TMT	TiO2	LTQ-Orbitrap Velos
36293151	P22607	FGFR3	S445	Alpha-AMA(1h)@Huh7 cells	1598	F8W9L4			> 0.75	Profiling	Hepatotoxicity	TMT	TiO2	LTQ-Orbitrap Velos
36293151	P22607	FGFR3	S445	Alpha-AMA(3h)@Huh7 cells	1598	F8W9L4			> 0.75	Profiling	Hepatotoxicity	TMT	TiO2	LTQ-Orbitrap Velos
36293151	P22607	FGFR3	S445	Alpha-AMA(6h)@Huh7 cells	1598	F8W9L4			> 0.75	Profiling	Hepatotoxicity	TMT	TiO2	LTQ-Orbitrap Velos
25849741	P22607-4	FGFR3	S408	IKKb(K44M)+TNF-alpha@MCF7 cells	27224	P22607-4	VTLCRLRSPPKKGLGSPTVHKISRFPLKRQV		0.99939	Profiling	Breast cancer	SILAC	TiO2	Q Exactive
25849741	P22607-4	FGFR3	S408	TNF-alpha@MCF7 cells	27224	P22607-4	VTLCRLRSPPKKGLGSPTVHKISRFPLKRQV		0.99939	Profiling	Breast cancer	SILAC	TiO2	Q Exactive
25849741	P22607-4	FGFR3	S408	TNF-alpha+SC-514 IKK@MCF7 cells	27224	P22607-4	VTLCRLRSPPKKGLGSPTVHKISRFPLKRQV		0.99939	Profiling	Breast cancer	SILAC	TiO2	Q Exactive
25849741	P22607-4	FGFR3	S408	TNF-alpha+IKKb@MCF7 cells	27224	P22607-4	VTLCRLRSPPKKGLGSPTVHKISRFPLKRQV		0.99939	Profiling	Breast cancer	SILAC	TiO2	Q Exactive
29449344	P22607	FGFR3	S445	Standard cell lysis@HEK cells	Class I (8415)	P22607	SMSSNTPLVRIARLSSGEGPTLANVSELELP	IARLS(ph)S(ph)GEGPTLANVSELELPADPK	0.988596	Profiling	Benzonase digestion		Fe3+-IMAC	Orbitrap Q- Exactive HF
21406692	P22607	FGFR3	S445	NCM(1h)@HUES9 cell	14926	IPI00556575	IARLSSGEGPTLANVSELELPADPK	IARLSS(ph)GEGPT(ph)LANVSELELPADPK	0.81	Profiling	no disease	Label free	TiO2	Q Exactive HF
21406692	P22607	FGFR3	T450	NCM(1h)@HUES9 cell	14926	IPI00556575	IARLSSGEGPTLANVSELELPADPK	IARLSS(ph)GEGPT(ph)LANVSELELPADPK	0.81	Profiling	no disease	Label free	TiO2	Q Exactive HF
21406692	P22607	FGFR3	S445	NCM(1h)@HUES9 cell	14926	IPI00556575	IARLSSGEGPTLANVSELELPADPK	IARLSS(ph)GEGPT(ph)LANVSELELPADPK	0.81	Profiling	no disease	Label free	TiO2	Q Exactive HF
21406692	P22607	FGFR3	T450	NCM(1h)@HUES9 cell	14926	IPI00556575	IARLSSGEGPTLANVSELELPADPK	IARLSS(ph)GEGPT(ph)LANVSELELPADPK	0.81	Profiling	no disease	Label free	TiO2	Q Exactive HF
21406692	P22607	FGFR3	S445	NCM(24h)@HUES9 cell	14926	IPI00556575	IARLSSGEGPTLANVSELELPADPK	IARLSS(ph)GEGPT(ph)LANVSELELPADPK	0.81	Profiling	no disease	Label free	TiO2	Q Exactive HF
21406692	P22607	FGFR3	T450	NCM(24h)@HUES9 cell	14926	IPI00556575	IARLSSGEGPTLANVSELELPADPK	IARLSS(ph)GEGPT(ph)LANVSELELPADPK	0.81	Profiling	no disease	Label free	TiO2	Q Exactive HF
21406692	P22607	FGFR3	S445	NCM(24h)@HUES9 cell	14926	IPI00556575	IARLSSGEGPTLANVSELELPADPK	IARLSS(ph)GEGPT(ph)LANVSELELPADPK	0.81	Profiling	no disease	Label free	TiO2	Q Exactive HF
21406692	P22607	FGFR3	T450	NCM(24h)@HUES9 cell	14926	IPI00556575	IARLSSGEGPTLANVSELELPADPK	IARLSS(ph)GEGPT(ph)LANVSELELPADPK	0.81	Profiling	no disease	Label free	TiO2	Q Exactive HF
21406692	P22607	FGFR3	S445	NCM(6h)@HUES9 cell	1380	IPI00556575	IARLSSGEGPTLANVSELELPADPK	IARLSS(ph)GEGPT(ph)LANVSELELPADPK	0.81	Profiling	no disease	Label free	TiO2	Q Exactive HF
21406692	P22607	FGFR3	T450	NCM(6h)@HUES9 cell	1380	IPI00556575	IARLSSGEGPTLANVSELELPADPK	IARLSS(ph)GEGPT(ph)LANVSELELPADPK	0.81	Profiling	no disease	Label free	TiO2	Q Exactive HF
21406692	P22607	FGFR3	S445	NCM(6h)@HUES9 cell	1380	IPI00556575	IARLSSGEGPTLANVSELELPADPK	IARLSS(ph)GEGPT(ph)LANVSELELPADPK	0.81	Profiling	no disease	Label free	TiO2	Q Exactive HF
21406692	P22607	FGFR3	T450	NCM(6h)@HUES9 cell	1380	IPI00556575	IARLSSGEGPTLANVSELELPADPK	IARLSS(ph)GEGPT(ph)LANVSELELPADPK	0.81	Profiling	no disease	Label free	TiO2	Q Exactive HF
21406692	P22607	FGFR3	S445	PMA(1h)@HUES9 cell	14926	IPI00556575	IARLSSGEGPTLANVSELELPADPK	IARLSS(ph)GEGPT(ph)LANVSELELPADPK	0.81	Profiling	no disease	Label free	TiO2	Q Exactive HF
21406692	P22607	FGFR3	T450	PMA(1h)@HUES9 cell	14926	IPI00556575	IARLSSGEGPTLANVSELELPADPK	IARLSS(ph)GEGPT(ph)LANVSELELPADPK	0.81	Profiling	no disease	Label free	TiO2	Q Exactive HF
21406692	P22607	FGFR3	S445	PMA(1h)@HUES9 cell	14926	IPI00556575	IARLSSGEGPTLANVSELELPADPK	IARLSS(ph)GEGPT(ph)LANVSELELPADPK	0.81	Profiling	no disease	Label free	TiO2	Q Exactive HF
21406692	P22607	FGFR3	T450	PMA(1h)@HUES9 cell	14926	IPI00556575	IARLSSGEGPTLANVSELELPADPK	IARLSS(ph)GEGPT(ph)LANVSELELPADPK	0.81	Profiling	no disease	Label free	TiO2	Q Exactive HF
21406692	P22607	FGFR3	S445	PMA(24h)@HUES9 cell	14926	IPI00556575	IARLSSGEGPTLANVSELELPADPK	IARLSS(ph)GEGPT(ph)LANVSELELPADPK	0.81	Profiling	no disease	Label free	TiO2	Q Exactive HF
21406692	P22607	FGFR3	T450	PMA(24h)@HUES9 cell	14926	IPI00556575	IARLSSGEGPTLANVSELELPADPK	IARLSS(ph)GEGPT(ph)LANVSELELPADPK	0.81	Profiling	no disease	Label free	TiO2	Q Exactive HF
21406692	P22607	FGFR3	S445	PMA(24h)@HUES9 cell	14926	IPI00556575	IARLSSGEGPTLANVSELELPADPK	IARLSS(ph)GEGPT(ph)LANVSELELPADPK	0.81	Profiling	no disease	Label free	TiO2	Q Exactive HF
21406692	P22607	FGFR3	T450	PMA(24h)@HUES9 cell	14926	IPI00556575	IARLSSGEGPTLANVSELELPADPK	IARLSS(ph)GEGPT(ph)LANVSELELPADPK	0.81	Profiling	no disease	Label free	TiO2	Q Exactive HF
21406692	P22607	FGFR3	S445	PMA(30min)@HUES9 cell	14926	IPI00556575	IARLSSGEGPTLANVSELELPADPK	IARLSS(ph)GEGPT(ph)LANVSELELPADPK	0.81	Profiling	no disease	Label free	TiO2	Q Exactive HF
21406692	P22607	FGFR3	T450	PMA(30min)@HUES9 cell	14926	IPI00556575	IARLSSGEGPTLANVSELELPADPK	IARLSS(ph)GEGPT(ph)LANVSELELPADPK	0.81	Profiling	no disease	Label free	TiO2	Q Exactive HF
21406692	P22607	FGFR3	S445	PMA(30min)@HUES9 cell	14926	IPI00556575	IARLSSGEGPTLANVSELELPADPK	IARLSS(ph)GEGPT(ph)LANVSELELPADPK	0.81	Profiling	no disease	Label free	TiO2	Q Exactive HF
21406692	P22607	FGFR3	T450	PMA(30min)@HUES9 cell	14926	IPI00556575	IARLSSGEGPTLANVSELELPADPK	IARLSS(ph)GEGPT(ph)LANVSELELPADPK	0.81	Profiling	no disease	Label free	TiO2	Q Exactive HF
21406692	P22607	FGFR3	S445	PMA(6h)@HUES9 cell	14926	IPI00556575	IARLSSGEGPTLANVSELELPADPK	IARLSS(ph)GEGPT(ph)LANVSELELPADPK	0.81	Profiling	no disease	Label free	TiO2	Q Exactive HF
21406692	P22607	FGFR3	T450	PMA(6h)@HUES9 cell	14926	IPI00556575	IARLSSGEGPTLANVSELELPADPK	IARLSS(ph)GEGPT(ph)LANVSELELPADPK	0.81	Profiling	no disease	Label free	TiO2	Q Exactive HF
21406692	P22607	FGFR3	S445	PMA(6h)@HUES9 cell	14926	IPI00556575	IARLSSGEGPTLANVSELELPADPK	IARLSS(ph)GEGPT(ph)LANVSELELPADPK	0.81	Profiling	no disease	Label free	TiO2	Q Exactive HF
21406692	P22607	FGFR3	T450	PMA(6h)@HUES9 cell	14926	IPI00556575	IARLSSGEGPTLANVSELELPADPK	IARLSS(ph)GEGPT(ph)LANVSELELPADPK	0.81	Profiling	no disease	Label free	TiO2	Q Exactive HF
20363803	P22607	FGFR3	T450	Ang II(15min)@AT1R-HEK cell line	10966	IPI00556575	SSGEGPTLANVSE	IARLS(ph)SGEGPT(ph)LANVSELELPADPK	0.909098	Profiling	Signaling network	SILAC	TIO2	LTQ-Orbitrap
20363803	P22607	FGFR3	T450	Ang II(153min)@AT1R-HEK cell line	10966	IPI00556575	SSGEGPTLANVSE	IARLS(ph)SGEGPT(ph)LANVSELELPADPK	0.909098	Profiling	Signaling network	SILAC	TIO2	LTQ-Orbitrap
20363803	P22607	FGFR3	T450	SII Ang II(15min)@AT1R-HEK cell line	10966	IPI00556575	SSGEGPTLANVSE	IARLS(ph)SGEGPT(ph)LANVSELELPADPK	0.909098	Profiling	Signaling network	SILAC	TIO2	LTQ-Orbitrap
20363803	P22607	FGFR3	T450	SII Ang II(3min)@AT1R-HEK cell line	10966	IPI00556575	SSGEGPTLANVSE	IARLS(ph)SGEGPT(ph)LANVSELELPADPK	0.909098	Profiling	Signaling network	SILAC	TIO2	LTQ-Orbitrap
24173317	P22607	FGFR3	S408	Human embryonic stem cells (hESCs)	4106	P22607		GLGS(ph)PTVHK	1	Profiling	Neurological disorders	Dimethy labeling	SIMAC+TiO2	LTQ-Orbitrap Velos
24173317	P22607	FGFR3	S408	Parental neural stem cells (NSCs)	4106	P22607		GLGS(ph)PTVHK	1	Profiling	Neurological disorders	Dimethy labeling	SIMAC+TiO2	LTQ-Orbitrap Velos
30843680	P22607	FGFR3	S424	Untreated@Human islet cells	1141	P22607	PTVHKISRFPLKRQVSLESNASMSSNTPLVR		0.973533	Profiling	breast cancer	TMT	IMAC-Fe3+	Orbitrap fusion lumos tribrid
30843680	P22607	FGFR3	S424	Untreated@Human islet cells	1141	P22607	PTVHKISRFPLKRQVSLESNASMSSNTPLVR		0.973533	Profiling	breast cancer	TMT	IMAC-Fe3+	Orbitrap fusion lumos tribrid
30843680	P22607	FGFR3	S424	Cytokine(IL-1beta,IFN-gama)@Human islet cells	1141	P22607	PTVHKISRFPLKRQVSLESNASMSSNTPLVR		0.973533	Profiling	breast cancer	TMT	IMAC-Fe3+	Orbitrap fusion lumos tribrid
30843680	P22607	FGFR3	S424	Cytokine(IL-1beta,IFN-gama)@Human islet cells	1141	P22607	PTVHKISRFPLKRQVSLESNASMSSNTPLVR		0.973533	Profiling	breast cancer	TMT	IMAC-Fe3+	Orbitrap fusion lumos tribrid
32877642	P22607	FGFR3	S408	SARS-CoV-2@Caco-2 cell line	16714	P22607	GLGSPTVHK		>75%	Profiling	Infection	TMT	Fe-NTA	Orbitrap Fusion Lumos
32877642	P22607	FGFR3	S408	Mock@Caco-2 cell line	16714	P22607	GLGSPTVHK		>75%	Profiling	Infection	TMT	Fe-NTA	Orbitrap Fusion Lumos
33947818	P22607	FGFR3	S445	Salmonella(2h)@HCT116 cells	20142	F8W9L4			0.999627	Profiling	Salmonella infection	SILAC	TiO2	Q-Exactive HF
33947818	P22607	FGFR3	S445	Salmonella(30min)@HCT116 cells	20142	F8W9L4			0.999627	Profiling	Salmonella infection	SILAC	TiO2	Q-Exactive HF
33947818	P22607	FGFR3	S445	Uninfected@HCT116 cells	20142	F8W9L4			0.999627	Profiling	Salmonella infection	SILAC	TiO2	Q-Exactive HF
35688186	P22607	FGFR3	Y647	Caffeine(0.01Î¼M)@HepG2 cells	35402	P22607	KIADFGLARDVHNLDYYKKTTNGRLPVKWMA	DVHNLDY(ph)YKK	0.997355	Profiling	Signaling	label-free	Enrichment (no details)	Orbitrap Lumos
35688186	P22607	FGFR3	S427	Caffeine(0.01Î¼M)@HepG2 cells	35402	P22607	HKISRFPLKRQVSLESNASMSSNTPLVRIAR	QVS(ph)LES(ph)NASMS(ph)SNTPLVR	0.988001	Profiling	Signaling	label-free		Orbitrap Lumos
35688186	P22607	FGFR3	Y647	Caffeine(0.1Î¼M)@HepG2 cells	35402	P22607	KIADFGLARDVHNLDYYKKTTNGRLPVKWMA	DVHNLDY(ph)YKK	0.997355	Profiling	Signaling	label-free	Enrichment (no details)	Orbitrap Lumos
35688186	P22607	FGFR3	S427	Caffeine(0.1Î¼M)@HepG2 cells	35402	P22607	HKISRFPLKRQVSLESNASMSSNTPLVRIAR	QVS(ph)LES(ph)NASMS(ph)SNTPLVR	0.988001	Profiling	Signaling	label-free		Orbitrap Lumos
35688186	P22607	FGFR3	Y647	Caffeine(1Î¼M)@HepG2 cells	35402	P22607	KIADFGLARDVHNLDYYKKTTNGRLPVKWMA	DVHNLDY(ph)YKK	0.997355	Profiling	Signaling	label-free	Enrichment (no details)	Orbitrap Lumos
35688186	P22607	FGFR3	S427	Caffeine(1Î¼M)@HepG2 cells	35402	P22607	HKISRFPLKRQVSLESNASMSSNTPLVRIAR	QVS(ph)LES(ph)NASMS(ph)SNTPLVR	0.988001	Profiling	Signaling	label-free		Orbitrap Lumos
35688186	P22607	FGFR3	Y647	Caffeine(10Î¼M)@HepG2 cells	35401	P22607	KIADFGLARDVHNLDYYKKTTNGRLPVKWMA	DVHNLDY(ph)YKK	0.997355	Profiling	Signaling	label-free	Enrichment (no details)	Orbitrap Lumos
35688186	P22607	FGFR3	S427	Caffeine(10Î¼M)@HepG2 cells	35401	P22607	HKISRFPLKRQVSLESNASMSSNTPLVRIAR	QVS(ph)LES(ph)NASMS(ph)SNTPLVR	0.988001	Profiling	Signaling	label-free		Orbitrap Lumos
35688186	P22607	FGFR3	Y647	Caffeine(100Î¼M)@HepG2 cells	35402	P22607	KIADFGLARDVHNLDYYKKTTNGRLPVKWMA	DVHNLDY(ph)YKK	0.997355	Profiling	Signaling	label-free	Enrichment (no details)	Orbitrap Lumos
35688186	P22607	FGFR3	S427	Caffeine(100Î¼M)@HepG2 cells	35402	P22607	HKISRFPLKRQVSLESNASMSSNTPLVRIAR	QVS(ph)LES(ph)NASMS(ph)SNTPLVR	0.988001	Profiling	Signaling	label-free		Orbitrap Lumos
35688186	P22607	FGFR3	Y647	Caffeine(1000Î¼M)@HepG2 cells	35402	P22607	KIADFGLARDVHNLDYYKKTTNGRLPVKWMA	DVHNLDY(ph)YKK	0.997355	Profiling	Signaling	label-free	Enrichment (no details)	Orbitrap Lumos
35688186	P22607	FGFR3	S427	Caffeine(1000Î¼M)@HepG2 cells	35402	P22607	HKISRFPLKRQVSLESNASMSSNTPLVRIAR	QVS(ph)LES(ph)NASMS(ph)SNTPLVR	0.988001	Profiling	Signaling	label-free		Orbitrap Lumos
35688186	P22607	FGFR3	Y647	Quercetin(10Î¼M)@HepG2 cells	52302	P22607	KIADFGLARDVHNLDYYKKTTNGRLPVKWMA	DVHNLDY(ph)YKK	0.997355	Profiling	Signaling	label-free	Enrichment (no details)	Orbitrap Lumos
35688186	P22607	FGFR3	S427	Quercetin(10Î¼M)@HepG2 cells	52302	P22607	HKISRFPLKRQVSLESNASMSSNTPLVRIAR	QVS(ph)LES(ph)NASMS(ph)SNTPLVR	0.988001	Profiling	Signaling	label-free		Orbitrap Lumos
36357940	P22607	FGFR3	S408	JPH203 (15min)@KKU-100-BTC cell line	16192	P22607			100	Profiling	Signaling	TMT	IMAC	Q-Exactive-orbitrap
36357940	P22607	FGFR3	S408	JPH203 (15min)@KKU-213-BTC cell line	16021	P22607			100	Profiling	Signaling	TMT	IMAC	Q-Exactive-orbitrap
36357940	P22607	FGFR3	S408	DMSO@KKU-100-BTC cell line	16192	P22607			100	Profiling	Signaling	TMT	IMAC	Q-Exactive-orbitrap
36357940	P22607	FGFR3	S408	DMSO@KKU-213-BTC cell line	16021	P22607			100	Profiling	Signaling	TMT	IMAC	Q-Exactive-orbitrap
23898821	P22607-2	FGFR3	S426	Crizotinib@H3122 cell line	16648	P22607-2	PLKRQVSLESNAS	RQVS(ph)LESNASMSSNTPLVR	0.999739	Profiling	Lung cancer	SILAC	IMAC	Q Exactive
32755597	P22607-4	FGFR3	S427	FZD2-RNAi@HCC	2548	P22607-4	HKISRFPLKRQVSLESNASMSSNTPLVRIAR	RQVSLES(ph)NASMSSNTPLVR	0.817844	profiling	Liver Cancer	Labelling Not mention	IMAC	Orbitrap Elite or Orbitrap Fusion Lumos Tribrid
32755597	P22607-4	FGFR3	S408	FZD2-RNAi@HCC	2548	P22607-4	VTLCRLRSPPKKGLGSPTVHKISRFPLKRQV	GLGS(ph)PTVHK	0.975454	profiling	Liver Cancer	Labelling Not mention	IMAC	Orbitrap Elite or Orbitrap Fusion Lumos Tribrid
32755597	P22607-4	FGFR3	S427	WT-FZD2-RNAi@HCC	2548	P22607-4	HKISRFPLKRQVSLESNASMSSNTPLVRIAR	RQVSLES(ph)NASMSSNTPLVR	0.817844	profiling	Liver Cancer	Labelling Not mention	IMAC	Orbitrap Elite or Orbitrap Fusion Lumos Tribrid
32755597	P22607-4	FGFR3	S408	WT-FZD2-RNAi@HCC	2548	P22607-4	VTLCRLRSPPKKGLGSPTVHKISRFPLKRQV	GLGS(ph)PTVHK	0.975454	profiling	Liver Cancer	Labelling Not mention	IMAC	Orbitrap Elite or Orbitrap Fusion Lumos Tribrid
33946525	P22607	FGFR3	S445	Hypoxia(12h)@HT-144 cell line	6529	P22607		IARLSSGEGPTLANVSELELPADPK	>75%	Profiling	Skin cancer	TMT	TiO2	Orbitrap Fusion Tribrid
33946525	P22607	FGFR3	S444	Hypoxia(12h)@HT-144 cell line	6529	P22607		IARLSSGEGPTLANVSELELPADPK	>75%	Profiling	Skin cancer	TMT	TiO2	Orbitrap Fusion Tribrid
33946525	P22607	FGFR3	S445	Hypoxia(15h)@HT-144 cell line	6529	P22607		IARLSSGEGPTLANVSELELPADPK	>75%	Profiling	Skin cancer	TMT	TiO2	Orbitrap Fusion Tribrid
33946525	P22607	FGFR3	S444	Hypoxia(15h)@HT-144 cell line	6529	P22607		IARLSSGEGPTLANVSELELPADPK	>75%	Profiling	Skin cancer	TMT	TiO2	Orbitrap Fusion Tribrid
33946525	P22607	FGFR3	S445	Hypoxia(18h)@HT-144 cell line	6529	P22607		IARLSSGEGPTLANVSELELPADPK	>75%	Profiling	Skin cancer	TMT	TiO2	Orbitrap Fusion Tribrid
33946525	P22607	FGFR3	S444	Hypoxia(18h)@HT-144 cell line	6529	P22607		IARLSSGEGPTLANVSELELPADPK	>75%	Profiling	Skin cancer	TMT	TiO2	Orbitrap Fusion Tribrid
33946525	P22607	FGFR3	S445	Hypoxia(21h)@HT-144 cell line	6529	P22607		IARLSSGEGPTLANVSELELPADPK	>75%	Profiling	Skin cancer	TMT	TiO2	Orbitrap Fusion Tribrid
33946525	P22607	FGFR3	S444	Hypoxia(21h)@HT-144 cell line	6529	P22607		IARLSSGEGPTLANVSELELPADPK	>75%	Profiling	Skin cancer	TMT	TiO2	Orbitrap Fusion Tribrid
33946525	P22607	FGFR3	S445	Hypoxia(24h)@HT-144 cell line	6529	P22607		IARLSSGEGPTLANVSELELPADPK	>75%	Profiling	Skin cancer	TMT	TiO2	Orbitrap Fusion Tribrid
33946525	P22607	FGFR3	S444	Hypoxia(24h)@HT-144 cell line	6529	P22607		IARLSSGEGPTLANVSELELPADPK	>75%	Profiling	Skin cancer	TMT	TiO2	Orbitrap Fusion Tribrid
33946525	P22607	FGFR3	S445	Hypoxia(3h)@HT-144 cell line	6529	P22607		IARLSSGEGPTLANVSELELPADPK	>75%	Profiling	Skin cancer	TMT	TiO2	Orbitrap Fusion Tribrid
33946525	P22607	FGFR3	S444	Hypoxia(3h)@HT-144 cell line	6529	P22607		IARLSSGEGPTLANVSELELPADPK	>75%	Profiling	Skin cancer	TMT	TiO2	Orbitrap Fusion Tribrid
33946525	P22607	FGFR3	S445	Hypoxia(6h)@HT-144 cell line	6529	P22607		IARLSSGEGPTLANVSELELPADPK	>75%	Profiling	Skin cancer	TMT	TiO2	Orbitrap Fusion Tribrid
33946525	P22607	FGFR3	S444	Hypoxia(6h)@HT-144 cell line	6529	P22607		IARLSSGEGPTLANVSELELPADPK	>75%	Profiling	Skin cancer	TMT	TiO2	Orbitrap Fusion Tribrid
33946525	P22607	FGFR3	S445	Hypoxia(9h)@HT-144 cell line	6529	P22607		IARLSSGEGPTLANVSELELPADPK	>75%	Profiling	Skin cancer	TMT	TiO2	Orbitrap Fusion Tribrid
33946525	P22607	FGFR3	S444	Hypoxia(9h)@HT-144 cell line	6529	P22607		IARLSSGEGPTLANVSELELPADPK	>75%	Profiling	Skin cancer	TMT	TiO2	Orbitrap Fusion Tribrid
33946525	P22607	FGFR3	S445	Hypoxia(0h)@HT-144 cell line	65297	P22607		IARLSSGEGPTLANVSELELPADPK	>75%	Profiling	Skin cancer	TMT	TiO2	Orbitrap Fusion Tribrid
33946525	P22607	FGFR3	S444	Hypoxia(0h)@HT-144 cell line	65297	P22607		IARLSSGEGPTLANVSELELPADPK	>75%	Profiling	Skin cancer	TMT	TiO2	Orbitrap Fusion Tribrid
30843680	P22607	FGFR3	S408	Untreated@Human islet cells	1141	P22607	VTLCRLRSPPKKGLGSPTVHKISRFPLKRQV		0.999828	Profiling	breast cancer	TMT	IMAC-Fe3+	Orbitrap fusion lumos tribrid
30843680	P22607	FGFR3	S408	Untreated@Human islet cells	1141	P22607	VTLCRLRSPPKKGLGSPTVHKISRFPLKRQV		0.999828	Profiling	breast cancer	TMT	IMAC-Fe3+	Orbitrap fusion lumos tribrid
30843680	P22607	FGFR3	S408	Cytokine(IL-1beta,IFN-gama)@Human islet cells	1141	P22607	VTLCRLRSPPKKGLGSPTVHKISRFPLKRQV		0.999828	Profiling	breast cancer	TMT	IMAC-Fe3+	Orbitrap fusion lumos tribrid
30843680	P22607	FGFR3	S408	Cytokine(IL-1beta,IFN-gama)@Human islet cells	1141	P22607	VTLCRLRSPPKKGLGSPTVHKISRFPLKRQV		0.999828	Profiling	breast cancer	TMT	IMAC-Fe3+	Orbitrap fusion lumos tribrid
32156701	P22607	FGFR3	T410	Dox +isoproterenol@RE cell line	7997	P22607	LCRLRSPPKKGLGSPTVHKISRFPLKRQVSL		0.878395	Profiling	Dephosphorylation	TMT	Ti-MAC	QExactive HF
32156701	P22607	FGFR3	T410	Dox basal@OE cell line	7997	P22607	LCRLRSPPKKGLGSPTVHKISRFPLKRQVSL		0.878395	Profiling	Dephosphorylation	TMT	Ti-MAC	QExactive HF
32156701	P22607	FGFR3	T410	Dox basal@RE cell line	7997	P22607	LCRLRSPPKKGLGSPTVHKISRFPLKRQVSL		0.878395	Profiling	Dephosphorylation	TMT	Ti-MAC	QExactive HF
32156701	P22607	FGFR3	T410	Dox+isoproterenol@OE cell line	7997	P22607	LCRLRSPPKKGLGSPTVHKISRFPLKRQVSL		0.878395	Profiling	Dephosphorylation	TMT	Ti-MAC	QExactive HF
32156701	P22607	FGFR3	T410	Isoproterenol@OE cell line	7997	P22607	LCRLRSPPKKGLGSPTVHKISRFPLKRQVSL		0.878395	Profiling	Dephosphorylation	TMT	Ti-MAC	QExactive HF
32156701	P22607	FGFR3	T410	Basal@OE cell line	7997	P22607	LCRLRSPPKKGLGSPTVHKISRFPLKRQVSL		0.878395	Profiling	Dephosphorylation	TMT	Ti-MAC	QExactive HF
32156701	P22607	FGFR3	T410	Isoproterenol@RE cell line	7997	P22607	LCRLRSPPKKGLGSPTVHKISRFPLKRQVSL		0.878395	Profiling	Dephosphorylation	TMT	Ti-MAC	QExactive HF
32156701	P22607	FGFR3	T410	Basal@RE cell line	7997	P22607	LCRLRSPPKKGLGSPTVHKISRFPLKRQVSL		0.878395	Profiling	Dephosphorylation	TMT	Ti-MAC	QExactive HF
33259812	P22607	FGFR3	S424	Mock infection(24h)@iPSC cell line	12539(Class I)	P22607	PTVHKISRFPLKRQVSLESNASMSSNTPLVR		0.999037	Profiling	Pluripotent stem	TMT	Q-Exactive HF-X	Fe-NTA
33259812	P22607	FGFR3	S424	SARS-CoV-2(24h)@iPSC cell line	12539(Class I)	P22607	PTVHKISRFPLKRQVSLESNASMSSNTPLVR		0.999037	Profiling	Pluripotent stem	TMT	Q-Exactive HF-X	Fe-NTA
35688186	P22607	FGFR3	S444	Coumarin(0Î¼M)@HepG2 cells	16900	P22607	ASMSSNTPLVRIARLSSGEGPTLANVSELEL	IARLS(ph)S(ph)GEGPTLANVSELELPADPK	0.99782	Profiling	Signaling	label-free	Enrichment (no details)	Orbitrap Lumos
35688186	P22607	FGFR3	S444	Coumarin(0.001Î¼M)@HepG2 cells	24701	P22607	ASMSSNTPLVRIARLSSGEGPTLANVSELEL	IARLS(ph)S(ph)GEGPTLANVSELELPADPK	0.99782	Profiling	Signaling	label-free	Enrichment (no details)	Orbitrap Lumos
35688186	P22607	FGFR3	S444	Coumarin(0.01Î¼M)@HepG2 cells	24701	P22607	ASMSSNTPLVRIARLSSGEGPTLANVSELEL	IARLS(ph)S(ph)GEGPTLANVSELELPADPK	0.99782	Profiling	Signaling	label-free	Enrichment (no details)	Orbitrap Lumos
35688186	P22607	FGFR3	S445	Caffeine(0.01Î¼M)@HepG2 cells	35402	P22607	SMSSNTPLVRIARLSSGEGPTLANVSELELP	LS(ph)S(ph)GEGPTLANVSELELPADPK	0.999723	Profiling	Signaling	label-free	Enrichment (no details)	Orbitrap Lumos
35688186	P22607	FGFR3	T450	Caffeine(0.01Î¼M)@HepG2 cells	35402	P22607	TPLVRIARLSSGEGPTLANVSELELPADPKW	IARLSSGEGPT(ph)LANVSELELPADPK	0.999859	Profiling	Signaling	label-free	Enrichment (no details)	Orbitrap Lumos
35688186	P22607	FGFR3	S444	Coumarin(0.1Î¼M)@HepG2 cells	24701	P22607	ASMSSNTPLVRIARLSSGEGPTLANVSELEL	IARLS(ph)S(ph)GEGPTLANVSELELPADPK	0.99782	Profiling	Signaling	label-free	Enrichment (no details)	Orbitrap Lumos
35688186	P22607	FGFR3	S445	Caffeine(0.1Î¼M)@HepG2 cells	35402	P22607	SMSSNTPLVRIARLSSGEGPTLANVSELELP	LS(ph)S(ph)GEGPTLANVSELELPADPK	0.999723	Profiling	Signaling	label-free	Enrichment (no details)	Orbitrap Lumos
35688186	P22607	FGFR3	T450	Caffeine(0.1Î¼M)@HepG2 cells	35402	P22607	TPLVRIARLSSGEGPTLANVSELELPADPKW	IARLSSGEGPT(ph)LANVSELELPADPK	0.999859	Profiling	Signaling	label-free	Enrichment (no details)	Orbitrap Lumos
35688186	P22607	FGFR3	S444	Coumarin(1Î¼M)@HepG2 cells	24701	P22607	ASMSSNTPLVRIARLSSGEGPTLANVSELEL	IARLS(ph)S(ph)GEGPTLANVSELELPADPK	0.99782	Profiling	Signaling	label-free	Enrichment (no details)	Orbitrap Lumos
35688186	P22607	FGFR3	S445	Caffeine(1Î¼M)@HepG2 cells	35402	P22607	SMSSNTPLVRIARLSSGEGPTLANVSELELP	LS(ph)S(ph)GEGPTLANVSELELPADPK	0.999723	Profiling	Signaling	label-free	Enrichment (no details)	Orbitrap Lumos
35688186	P22607	FGFR3	T450	Caffeine(1Î¼M)@HepG2 cells	35402	P22607	TPLVRIARLSSGEGPTLANVSELELPADPKW	IARLSSGEGPT(ph)LANVSELELPADPK	0.999859	Profiling	Signaling	label-free	Enrichment (no details)	Orbitrap Lumos
35688186	P22607	FGFR3	S444	Coumarin(10Î¼M)@HepG2 cells	24701	P22607	ASMSSNTPLVRIARLSSGEGPTLANVSELEL	IARLS(ph)S(ph)GEGPTLANVSELELPADPK	0.99782	Profiling	Signaling	label-free	Enrichment (no details)	Orbitrap Lumos
35688186	P22607	FGFR3	S445	Caffeine(10Î¼M)@HepG2 cells	35401	P22607	SMSSNTPLVRIARLSSGEGPTLANVSELELP	LS(ph)S(ph)GEGPTLANVSELELPADPK	0.999723	Profiling	Signaling	label-free	Enrichment (no details)	Orbitrap Lumos
35688186	P22607	FGFR3	T450	Caffeine(10Î¼M)@HepG2 cells	35401	P22607	TPLVRIARLSSGEGPTLANVSELELPADPKW	IARLSSGEGPT(ph)LANVSELELPADPK	0.999859	Profiling	Signaling	label-free	Enrichment (no details)	Orbitrap Lumos
35688186	P22607	FGFR3	S444	Coumarin(100Î¼M)@HepG2 cells	16900	P22607	ASMSSNTPLVRIARLSSGEGPTLANVSELEL	IARLS(ph)S(ph)GEGPTLANVSELELPADPK	0.99782	Profiling	Signaling	label-free	Enrichment (no details)	Orbitrap Lumos
35688186	P22607	FGFR3	S445	Caffeine(100Î¼M)@HepG2 cells	35402	P22607	SMSSNTPLVRIARLSSGEGPTLANVSELELP	LS(ph)S(ph)GEGPTLANVSELELPADPK	0.999723	Profiling	Signaling	label-free	Enrichment (no details)	Orbitrap Lumos
35688186	P22607	FGFR3	T450	Caffeine(100Î¼M)@HepG2 cells	35402	P22607	TPLVRIARLSSGEGPTLANVSELELPADPKW	IARLSSGEGPT(ph)LANVSELELPADPK	0.999859	Profiling	Signaling	label-free	Enrichment (no details)	Orbitrap Lumos
35688186	P22607	FGFR3	S445	Caffeine(1000Î¼M)@HepG2 cells	35402	P22607	SMSSNTPLVRIARLSSGEGPTLANVSELELP	LS(ph)S(ph)GEGPTLANVSELELPADPK	0.999723	Profiling	Signaling	label-free	Enrichment (no details)	Orbitrap Lumos
35688186	P22607	FGFR3	T450	Caffeine(1000Î¼M)@HepG2 cells	35402	P22607	TPLVRIARLSSGEGPTLANVSELELPADPKW	IARLSSGEGPT(ph)LANVSELELPADPK	0.999859	Profiling	Signaling	label-free	Enrichment (no details)	Orbitrap Lumos
35688186	P22607	FGFR3	S445	Quercetin(10Î¼M)@HepG2 cells	52302	P22607	SMSSNTPLVRIARLSSGEGPTLANVSELELP	LS(ph)S(ph)GEGPTLANVSELELPADPK	0.999723	Profiling	Signaling	label-free	Enrichment (no details)	Orbitrap Lumos
35688186	P22607	FGFR3	T450	Quercetin(10Î¼M)@HepG2 cells	52302	P22607	TPLVRIARLSSGEGPTLANVSELELPADPKW	IARLSSGEGPT(ph)LANVSELELPADPK	0.999859	Profiling	Signaling	label-free	Enrichment (no details)	Orbitrap Lumos
23898821	P22607-2	FGFR3	S410	Crizotinib@H3122 cell line	16681	P22607-2	PKKGLGSPTVHKI	GLGS(ph)PTVHK	0.998932	Profiling	Lung cancer	mTRAQ	IMAC	Q Exactive
31665227	P22607-4	FGFR3	S408	14H@HEK293 cells	22882	P22607-4	VTLCRLRSPPKKGLGSPTVHKISRFPLKRQV		0.939908	Profiling	Cancer	TMT	TiO2	Orbitrap Fusion Tribrid
31665227	P22607-4	FGFR3	S408	DMSO@HEK293 cells	22882	P22607-4	VTLCRLRSPPKKGLGSPTVHKISRFPLKRQV		0.939908	Profiling	Cancer	TMT	TiO2	Orbitrap Fusion Tribrid
31665227	P22607-4	FGFR3	S408	MK2206@HEK293	22882	P22607-4	VTLCRLRSPPKKGLGSPTVHKISRFPLKRQV		0.939908	Profiling	Cancer	TMT	TiO2	Orbitrap Fusion Tribrid
32755597	P22607-4	FGFR3	S427	AXL-RNAi@HCC	1797	P22607-4	HKISRFPLKRQVSLESNASMSSNTPLVRIAR	RQVSLES(ph)NASMSSNTPLVR	0.864899	profiling	Liver Cancer	Labelling Not mention	IMAC	Orbitrap Elite or Orbitrap Fusion Lumos Tribrid
32755597	P22607-4	FGFR3	S427	WT-AXL-RNAi@HCC	1797	P22607-4	HKISRFPLKRQVSLESNASMSSNTPLVRIAR	RQVSLES(ph)NASMSSNTPLVR	0.864899	profiling	Liver Cancer	Labelling Not mention	IMAC	Orbitrap Elite or Orbitrap Fusion Lumos Tribrid
34974192	P22607-4	FGFR3	S408	CCP(0h)@C431A-Parkin HeLa cells	15804	P22607-4	VTLCRLRSPPKKGLGSPTVHKISRFPLKRQV	GLGS(ph)PTVHK	0.999012	Profiling	Mitophagy	Dimethyl Labeling	IMAC	Q Exactive HF
34974192	P22607-4	FGFR3	S408	CCP(0h)@WT Parkin HeLa cells	15804	P22607-4	VTLCRLRSPPKKGLGSPTVHKISRFPLKRQV	GLGS(ph)PTVHK	0.999012	Profiling	Mitophagy	Dimethyl Labeling	IMAC	Q Exactive HF
34974192	P22607-4	FGFR3	S408	CCP(12h)@C431A-Parkin HeLa cells	15804	P22607-4	VTLCRLRSPPKKGLGSPTVHKISRFPLKRQV	GLGS(ph)PTVHK	0.999012	Profiling	Mitophagy	Dimethyl Labeling	IMAC	Q Exactive HF
34974192	P22607-4	FGFR3	S408	CCP(12h)@WT Parkin HeLa cells	15804	P22607-4	VTLCRLRSPPKKGLGSPTVHKISRFPLKRQV	GLGS(ph)PTVHK	0.999012	Profiling	Mitophagy	Dimethyl Labeling	IMAC	Q Exactive HF
34974192	P22607-4	FGFR3	S408	CCP(18h)@C431A-Parkin HeLa cells	15804	P22607-4	VTLCRLRSPPKKGLGSPTVHKISRFPLKRQV	GLGS(ph)PTVHK	0.999012	Profiling	Mitophagy	Dimethyl Labeling	IMAC	Q Exactive HF
34974192	P22607-4	FGFR3	S408	CCP(18h)@WT Parkin HeLa cells	15804	P22607-4	VTLCRLRSPPKKGLGSPTVHKISRFPLKRQV	GLGS(ph)PTVHK	0.999012	Profiling	Mitophagy	Dimethyl Labeling	IMAC	Q Exactive HF
34974192	P22607-4	FGFR3	S408	CCP(2h)@C431A-Parkin HeLa cells	15804	P22607-4	VTLCRLRSPPKKGLGSPTVHKISRFPLKRQV	GLGS(ph)PTVHK	0.999012	Profiling	Mitophagy	Dimethyl Labeling	IMAC	Q Exactive HF
34974192	P22607-4	FGFR3	S408	CCP(2h)@WT Parkin HeLa cells	15804	P22607-4	VTLCRLRSPPKKGLGSPTVHKISRFPLKRQV	GLGS(ph)PTVHK	0.999012	Profiling	Mitophagy	Dimethyl Labeling	IMAC	Q Exactive HF
34974192	P22607-4	FGFR3	S408	CCP(6h)@C431A-Parkin HeLa cells	15804	P22607-4	VTLCRLRSPPKKGLGSPTVHKISRFPLKRQV	GLGS(ph)PTVHK	0.999012	Profiling	Mitophagy	Dimethyl Labeling	IMAC	Q Exactive HF
34974192	P22607-4	FGFR3	S408	CCP(6h)@WT Parkin HeLa cells	15804	P22607-4	VTLCRLRSPPKKGLGSPTVHKISRFPLKRQV	GLGS(ph)PTVHK	0.999012	Profiling	Mitophagy	Dimethyl Labeling	IMAC	Q Exactive HF
26853621	P22607	FGFR3	S408	JHU-O22 HNSCC cell line	4140	4503711	GLGSPTVHK	GLGsPTVHK	S(4): 100.0	Profiling	Head and neck squamous cell carcinoma	TMT	TiO2	LTQ-Orbitrap Velos
26853621	P22607	FGFR3	S408	JHU-O29 HNSCC cell line	4140	4503711	GLGSPTVHK	GLGsPTVHK	S(4): 100.0	Profiling	Head and neck squamous cell carcinoma	TMT	TiO2	LTQ-Orbitrap Velos
26853621	P22607	FGFR3	S408	CAL27 HNSCC cell line	4140	4503711	GLGSPTVHK	GLGsPTVHK	S(4): 100.0	Profiling	Head and neck squamous cell carcinoma	TMT	TiO2	LTQ-Orbitrap Velos
26853621	P22607	FGFR3	S408	FADU HNSCC cell line	4140	4503711	GLGSPTVHK	GLGsPTVHK	S(4): 100.0	Profiling	Head and neck squamous cell carcinoma	TMT	TiO2	LTQ-Orbitrap Velos
26853621	P22607	FGFR3	S408	JHU-O11 HNSCC cell line	4140	4503711	GLGSPTVHK	GLGsPTVHK	S(4): 100.0	Profiling	Head and neck squamous cell carcinoma	TMT	TiO2	LTQ-Orbitrap Velos
26853621	P22607	FGFR3	S408	JHU-O28 HNSCC cell line	4140	4503711	GLGSPTVHK	GLGsPTVHK	S(4): 100.0	Profiling	Head and neck squamous cell carcinoma	TMT	TiO2	LTQ-Orbitrap Velos
26853621	P22607	FGFR3	S408	OKF6/TERT1 Normal cell line	4140	4503711	GLGSPTVHK	GLGsPTVHK	S(4): 100.0	Profiling	Head and neck squamous cell carcinoma	TMT	TiO2	LTQ-Orbitrap Velos
27135362	P22607	FGFR3	S444	Metformin@MCF7 cells	15812	P22607	ASMSSNTPLVRIARLSSGEGPTLANVSELEL		0.991804	Profiling	Breast Cancer	Label free	TiO2	Q Exactive
27135362	P22607	FGFR3	S445	Metformin@MCF7 cells	15812	P22607	SMSSNTPLVRIARLSSGEGPTLANVSELELP		0.994297	Profiling	Breast Cancer	Label free	TiO2	Q Exactive
27135362	P22607	FGFR3	S444	Untreated@MCF7 cells	15812	P22607	ASMSSNTPLVRIARLSSGEGPTLANVSELEL		0.991804	Profiling	Breast Cancer	Label free	TiO2	Q Exactive
27135362	P22607	FGFR3	S445	Untreated@MCF7 cells	15812	P22607	SMSSNTPLVRIARLSSGEGPTLANVSELELP		0.994297	Profiling	Breast Cancer	Label free	TiO2	Q Exactive
32314919	P22607	FGFR3	S444	HU+SCH 900776 SF2@HEK293A cell	4682	F8W9L4	ASMSSNTPLVRIARLSSGEGPTLANVSELEL	IARLS(ph)S(ph)GEGPTLANVSELELPADPK	0.854596	Profiling	Inhibitors of checkpoint kinase 1 (CHK1)	SILAC	TiO2	Orbitrap Elite MS
32314919	P22607	FGFR3	S445	HU+SCH 900776 SF2@HEK293A cell	4682	F8W9L4	SMSSNTPLVRIARLSSGEGPTLANVSELELP	IARLS(ph)S(ph)GEGPTLANVSELELPADPK	0.869643	Profiling	Inhibitors of checkpoint kinase 1 (CHK1)	SILAC	TiO2	Orbitrap Elite MS
32314919	P22607	FGFR3	S444	HU SF2@HEK293A cell	4682	F8W9L4	ASMSSNTPLVRIARLSSGEGPTLANVSELEL	IARLS(ph)S(ph)GEGPTLANVSELELPADPK	0.854596	Profiling	Inhibitors of checkpoint kinase 1 (CHK1)	SILAC	TiO2	Orbitrap Elite MS
32314919	P22607	FGFR3	S445	HU SF2@HEK293A cell	4682	F8W9L4	SMSSNTPLVRIARLSSGEGPTLANVSELELP	IARLS(ph)S(ph)GEGPTLANVSELELPADPK	0.869643	Profiling	Inhibitors of checkpoint kinase 1 (CHK1)	SILAC	TiO2	Orbitrap Elite MS
35688186	P22607	FGFR3	S445	Coumarin(0Î¼M)@HepG2 cells	16900	P22607	SMSSNTPLVRIARLSSGEGPTLANVSELELP	IARLS(ph)S(ph)GEGPTLANVSELELPADPK	0.99509	Profiling	Signaling	label-free	Enrichment (no details)	Orbitrap Lumos
35688186	P22607	FGFR3	S445	Coumarin(0.001Î¼M)@HepG2 cells	24701	P22607	SMSSNTPLVRIARLSSGEGPTLANVSELELP	IARLS(ph)S(ph)GEGPTLANVSELELPADPK	0.99509	Profiling	Signaling	label-free	Enrichment (no details)	Orbitrap Lumos
35688186	P22607	FGFR3	S445	Coumarin(0.01Î¼M)@HepG2 cells	24701	P22607	SMSSNTPLVRIARLSSGEGPTLANVSELELP	IARLS(ph)S(ph)GEGPTLANVSELELPADPK	0.99509	Profiling	Signaling	label-free	Enrichment (no details)	Orbitrap Lumos
35688186	P22607	FGFR3	S424	Caffeine(0.01Î¼M)@HepG2 cells	35402	P22607	PTVHKISRFPLKRQVSLESNASMSSNTPLVR	QVS(ph)LESNASMSSNTPLVR	0.999999	Profiling	Signaling	label-free	Enrichment (no details)	Orbitrap Lumos
35688186	P22607	FGFR3	S578	Caffeine(0.01Î¼M)@HepG2 cells	35402	P22607	LREFLRARRPPGLDYSFDTCKPPEEQLTFKD	RPPGLDYS(ph)FDTCKPPEEQLTFK	0.986899	Profiling	Signaling	label-free	Enrichment (no details)	Orbitrap Lumos
35688186	P22607	FGFR3	S432	Caffeine(0.01Î¼M)@HepG2 cells	35402	P22607	FPLKRQVSLESNASMSSNTPLVRIARLSSGE	QVS(ph)LES(ph)NASMS(ph)SNTPLVR	0.823919	Profiling	Signaling	label-free		Orbitrap Lumos
35688186	P22607	FGFR3	S445	Coumarin(0.1Î¼M)@HepG2 cells	24701	P22607	SMSSNTPLVRIARLSSGEGPTLANVSELELP	IARLS(ph)S(ph)GEGPTLANVSELELPADPK	0.99509	Profiling	Signaling	label-free	Enrichment (no details)	Orbitrap Lumos
35688186	P22607	FGFR3	S424	Caffeine(0.1Î¼M)@HepG2 cells	35402	P22607	PTVHKISRFPLKRQVSLESNASMSSNTPLVR	QVS(ph)LESNASMSSNTPLVR	0.999999	Profiling	Signaling	label-free	Enrichment (no details)	Orbitrap Lumos
35688186	P22607	FGFR3	S578	Caffeine(0.1Î¼M)@HepG2 cells	35402	P22607	LREFLRARRPPGLDYSFDTCKPPEEQLTFKD	RPPGLDYS(ph)FDTCKPPEEQLTFK	0.986899	Profiling	Signaling	label-free	Enrichment (no details)	Orbitrap Lumos
35688186	P22607	FGFR3	S432	Caffeine(0.1Î¼M)@HepG2 cells	35402	P22607	FPLKRQVSLESNASMSSNTPLVRIARLSSGE	QVS(ph)LES(ph)NASMS(ph)SNTPLVR	0.823919	Profiling	Signaling	label-free		Orbitrap Lumos
35688186	P22607	FGFR3	S445	Coumarin(1Î¼M)@HepG2 cells	24701	P22607	SMSSNTPLVRIARLSSGEGPTLANVSELELP	IARLS(ph)S(ph)GEGPTLANVSELELPADPK	0.99509	Profiling	Signaling	label-free	Enrichment (no details)	Orbitrap Lumos
35688186	P22607	FGFR3	S424	Caffeine(1Î¼M)@HepG2 cells	35402	P22607	PTVHKISRFPLKRQVSLESNASMSSNTPLVR	QVS(ph)LESNASMSSNTPLVR	0.999999	Profiling	Signaling	label-free	Enrichment (no details)	Orbitrap Lumos
35688186	P22607	FGFR3	S578	Caffeine(1Î¼M)@HepG2 cells	35402	P22607	LREFLRARRPPGLDYSFDTCKPPEEQLTFKD	RPPGLDYS(ph)FDTCKPPEEQLTFK	0.986899	Profiling	Signaling	label-free	Enrichment (no details)	Orbitrap Lumos
35688186	P22607	FGFR3	S432	Caffeine(1Î¼M)@HepG2 cells	35402	P22607	FPLKRQVSLESNASMSSNTPLVRIARLSSGE	QVS(ph)LES(ph)NASMS(ph)SNTPLVR	0.823919	Profiling	Signaling	label-free		Orbitrap Lumos
35688186	P22607	FGFR3	S445	Coumarin(10Î¼M)@HepG2 cells	24701	P22607	SMSSNTPLVRIARLSSGEGPTLANVSELELP	IARLS(ph)S(ph)GEGPTLANVSELELPADPK	0.99509	Profiling	Signaling	label-free	Enrichment (no details)	Orbitrap Lumos
35688186	P22607	FGFR3	S424	Caffeine(10Î¼M)@HepG2 cells	35401	P22607	PTVHKISRFPLKRQVSLESNASMSSNTPLVR	QVS(ph)LESNASMSSNTPLVR	0.999999	Profiling	Signaling	label-free	Enrichment (no details)	Orbitrap Lumos
35688186	P22607	FGFR3	S578	Caffeine(10Î¼M)@HepG2 cells	35401	P22607	LREFLRARRPPGLDYSFDTCKPPEEQLTFKD	RPPGLDYS(ph)FDTCKPPEEQLTFK	0.986899	Profiling	Signaling	label-free	Enrichment (no details)	Orbitrap Lumos
35688186	P22607	FGFR3	S432	Caffeine(10Î¼M)@HepG2 cells	35401	P22607	FPLKRQVSLESNASMSSNTPLVRIARLSSGE	QVS(ph)LES(ph)NASMS(ph)SNTPLVR	0.823919	Profiling	Signaling	label-free		Orbitrap Lumos
35688186	P22607	FGFR3	S445	Coumarin(100Î¼M)@HepG2 cells	16900	P22607	SMSSNTPLVRIARLSSGEGPTLANVSELELP	IARLS(ph)S(ph)GEGPTLANVSELELPADPK	0.99509	Profiling	Signaling	label-free	Enrichment (no details)	Orbitrap Lumos
35688186	P22607	FGFR3	S424	Caffeine(100Î¼M)@HepG2 cells	35402	P22607	PTVHKISRFPLKRQVSLESNASMSSNTPLVR	QVS(ph)LESNASMSSNTPLVR	0.999999	Profiling	Signaling	label-free	Enrichment (no details)	Orbitrap Lumos
35688186	P22607	FGFR3	S578	Caffeine(100Î¼M)@HepG2 cells	35402	P22607	LREFLRARRPPGLDYSFDTCKPPEEQLTFKD	RPPGLDYS(ph)FDTCKPPEEQLTFK	0.986899	Profiling	Signaling	label-free	Enrichment (no details)	Orbitrap Lumos
35688186	P22607	FGFR3	S432	Caffeine(100Î¼M)@HepG2 cells	35402	P22607	FPLKRQVSLESNASMSSNTPLVRIARLSSGE	QVS(ph)LES(ph)NASMS(ph)SNTPLVR	0.823919	Profiling	Signaling	label-free		Orbitrap Lumos
35688186	P22607	FGFR3	S424	Caffeine(1000Î¼M)@HepG2 cells	35402	P22607	PTVHKISRFPLKRQVSLESNASMSSNTPLVR	QVS(ph)LESNASMSSNTPLVR	0.999999	Profiling	Signaling	label-free	Enrichment (no details)	Orbitrap Lumos
35688186	P22607	FGFR3	S578	Caffeine(1000Î¼M)@HepG2 cells	35402	P22607	LREFLRARRPPGLDYSFDTCKPPEEQLTFKD	RPPGLDYS(ph)FDTCKPPEEQLTFK	0.986899	Profiling	Signaling	label-free	Enrichment (no details)	Orbitrap Lumos
35688186	P22607	FGFR3	S432	Caffeine(1000Î¼M)@HepG2 cells	35402	P22607	FPLKRQVSLESNASMSSNTPLVRIARLSSGE	QVS(ph)LES(ph)NASMS(ph)SNTPLVR	0.823919	Profiling	Signaling	label-free		Orbitrap Lumos
35688186	P22607	FGFR3	S424	Quercetin(10Î¼M)@HepG2 cells	52302	P22607	PTVHKISRFPLKRQVSLESNASMSSNTPLVR	QVS(ph)LESNASMSSNTPLVR	0.999999	Profiling	Signaling	label-free	Enrichment (no details)	Orbitrap Lumos
35688186	P22607	FGFR3	S578	Quercetin(10Î¼M)@HepG2 cells	52302	P22607	LREFLRARRPPGLDYSFDTCKPPEEQLTFKD	RPPGLDYS(ph)FDTCKPPEEQLTFK	0.986899	Profiling	Signaling	label-free	Enrichment (no details)	Orbitrap Lumos
35688186	P22607	FGFR3	S432	Quercetin(10Î¼M)@HepG2 cells	52302	P22607	FPLKRQVSLESNASMSSNTPLVRIARLSSGE	QVS(ph)LES(ph)NASMS(ph)SNTPLVR	0.823919	Profiling	Signaling	label-free		Orbitrap Lumos
23898821	P22607-2	FGFR3	S446	Crizotinib@H3122 cell line	16681	P22607-2	VRIARLSSGEGPT	IARLS(ph)S(ph)GEGPTLANVSELELPADPK	0.990244	Profiling	Lung cancer	mTRAQ	IMAC	Q Exactive
23898821	P22607-2	FGFR3	S447	Crizotinib@H3122 cell line	16681	P22607-2	RIARLSSGEGPTL	IARLS(ph)S(ph)GEGPTLANVSELELPADPK	0.990244	Profiling	Lung cancer	mTRAQ	IMAC	Q Exactive
31665227	P22607-4	FGFR3	S444	14H@HEK293 cells	22882	P22607-4	ASMSSNTPLVRIARLSSGEGPTLANVSELEL		0.862405	Profiling	Cancer	TMT	TiO2	Orbitrap Fusion Tribrid
31665227	P22607-4	FGFR3	T410	14H@HEK293 cells	22882	P22607-4	LCRLRSPPKKGLGSPTVHKISRFPLKRQVSL		0.845854	Profiling	Cancer	TMT	TiO2	Orbitrap Fusion Tribrid
31665227	P22607-4	FGFR3	S444	DMSO@HEK293 cells	22882	P22607-4	ASMSSNTPLVRIARLSSGEGPTLANVSELEL		0.862405	Profiling	Cancer	TMT	TiO2	Orbitrap Fusion Tribrid
31665227	P22607-4	FGFR3	T410	DMSO@HEK293 cells	22882	P22607-4	LCRLRSPPKKGLGSPTVHKISRFPLKRQVSL		0.845854	Profiling	Cancer	TMT	TiO2	Orbitrap Fusion Tribrid
31665227	P22607-4	FGFR3	S444	MK2206@HEK293	22882	P22607-4	ASMSSNTPLVRIARLSSGEGPTLANVSELEL		0.862405	Profiling	Cancer	TMT	TiO2	Orbitrap Fusion Tribrid
31665227	P22607-4	FGFR3	T410	MK2206@HEK293	22882	P22607-4	LCRLRSPPKKGLGSPTVHKISRFPLKRQVSL		0.845854	Profiling	Cancer	TMT	TiO2	Orbitrap Fusion Tribrid
32755597	P22607-4	FGFR3	S408	AXL-RNAi@HCC	1797	P22607-4	VTLCRLRSPPKKGLGSPTVHKISRFPLKRQV	GLGS(ph)PTVHK	0.934694	profiling	Liver Cancer	Labelling Not mention	IMAC	Orbitrap Elite or Orbitrap Fusion Lumos Tribrid
32755597	P22607-4	FGFR3	T450	AXL-RNAi@HCC	1797	P22607-4	TPLVRIARLSSGEGPTLANVSELELPADPKW	LSSGEGPT(ph)LANVSELELPADPK	0.807328	profiling	Liver Cancer	Labelling Not mention	IMAC	Orbitrap Elite or Orbitrap Fusion Lumos Tribrid
32755597	P22607-4	FGFR3	S408	WT-AXL-RNAi@HCC	1797	P22607-4	VTLCRLRSPPKKGLGSPTVHKISRFPLKRQV	GLGS(ph)PTVHK	0.934694	profiling	Liver Cancer	Labelling Not mention	IMAC	Orbitrap Elite or Orbitrap Fusion Lumos Tribrid
32755597	P22607-4	FGFR3	T450	WT-AXL-RNAi@HCC	1797	P22607-4	TPLVRIARLSSGEGPTLANVSELELPADPKW	LSSGEGPT(ph)LANVSELELPADPK	0.807328	profiling	Liver Cancer	Labelling Not mention	IMAC	Orbitrap Elite or Orbitrap Fusion Lumos Tribrid
29449344	P22607	FGFR3	S444	Standard cell lysis@HEK cells	Class I (8415)	P22607	ASMSSNTPLVRIARLSSGEGPTLANVSELEL	IARLS(ph)S(ph)GEGPTLANVSELELPADPK	0.98184	Profiling	Benzonase digestion		Fe3+-IMAC	Orbitrap Q- Exactive HF
32241914	P22607	FGFR3	S444	CCL2(0min)@FlpIn-HEK293T-CCR2 cells	19931	P22607		IARLS(ph)S(ph)GEGPTLANVSELELPADPK		Profiling	Breast cancer	Label free	Enrichment (no details)	Q Exactive Plus
32241914	P22607	FGFR3	S445	CCL2(0min)@FlpIn-HEK293T-CCR2 cells	19931	P22607		IARLS(ph)S(ph)GEGPTLANVSELELPADPK		Profiling	Breast cancer	Label free	Enrichment (no details)	Q Exactive Plus
32241914	P22607	FGFR3	S444	CCL2(12min)@FlpIn-HEK293T-CCR2 cells	19931	P22607		IARLS(ph)S(ph)GEGPTLANVSELELPADPK		Profiling	Breast cancer	Label free	Enrichment (no details)	Q Exactive Plus
32241914	P22607	FGFR3	S445	CCL2(12min)@FlpIn-HEK293T-CCR2 cells	19931	P22607		IARLS(ph)S(ph)GEGPTLANVSELELPADPK		Profiling	Breast cancer	Label free	Enrichment (no details)	Q Exactive Plus
32241914	P22607	FGFR3	S444	CCL2(25min)@FlpIn-HEK293T-CCR2 cells	19931	P22607		IARLS(ph)S(ph)GEGPTLANVSELELPADPK		Profiling	Breast cancer	Label free	Enrichment (no details)	Q Exactive Plus
32241914	P22607	FGFR3	S445	CCL2(25min)@FlpIn-HEK293T-CCR2 cells	19931	P22607		IARLS(ph)S(ph)GEGPTLANVSELELPADPK		Profiling	Breast cancer	Label free	Enrichment (no details)	Q Exactive Plus
32241914	P22607	FGFR3	S444	CCL2(3min)@FlpIn-HEK293T-CCR2 cells	19931	P22607		IARLS(ph)S(ph)GEGPTLANVSELELPADPK		Profiling	Breast cancer	Label free	Enrichment (no details)	Q Exactive Plus
32241914	P22607	FGFR3	S445	CCL2(3min)@FlpIn-HEK293T-CCR2 cells	19931	P22607		IARLS(ph)S(ph)GEGPTLANVSELELPADPK		Profiling	Breast cancer	Label free	Enrichment (no details)	Q Exactive Plus
32241914	P22607	FGFR3	S444	CCL2(6min)@FlpIn-HEK293T-CCR2 cells	19931	P22607		IARLS(ph)S(ph)GEGPTLANVSELELPADPK		Profiling	Breast cancer	Label free	Enrichment (no details)	Q Exactive Plus
32241914	P22607	FGFR3	S445	CCL2(6min)@FlpIn-HEK293T-CCR2 cells	19931	P22607		IARLS(ph)S(ph)GEGPTLANVSELELPADPK		Profiling	Breast cancer	Label free	Enrichment (no details)	Q Exactive Plus
32241914	P22607	FGFR3	S444	CCL2(60min)@FlpIn-HEK293T-CCR2 cells	19931	P22607		IARLS(ph)S(ph)GEGPTLANVSELELPADPK		Profiling	Breast cancer	Label free	Enrichment (no details)	Q Exactive Plus
32241914	P22607	FGFR3	S445	CCL2(60min)@FlpIn-HEK293T-CCR2 cells	19931	P22607		IARLS(ph)S(ph)GEGPTLANVSELELPADPK		Profiling	Breast cancer	Label free	Enrichment (no details)	Q Exactive Plus
32241914	P22607	FGFR3	S444	CCL2(90s)@FlpIn-HEK293T-CCR2 cells	19931	P22607		IARLS(ph)S(ph)GEGPTLANVSELELPADPK		Profiling	Breast cancer	Label free	Enrichment (no details)	Q Exactive Plus
32241914	P22607	FGFR3	S445	CCL2(90s)@FlpIn-HEK293T-CCR2 cells	19931	P22607		IARLS(ph)S(ph)GEGPTLANVSELELPADPK		Profiling	Breast cancer	Label free	Enrichment (no details)	Q Exactive Plus
35805136	P22607	FGFR3	S424	2,5-dihydroxybenzoic acid (DHB)@293T cells		P22607		QVSLESNASMSSNTPLVR	99.5	Profiling	TiO2-Based Phosphopeptide Enrichment and Fractionation Methods		TiO2	Orbitrap
38177929	P22607	FGFR3	T410	Kinase inhibitors@G401 cells		P22607			>75	Profiling	Kinase inhibitor	TMT	IMAC	Fusion Lumos Tribrid
38177929	P22607	FGFR3	T410	Kinase inhibitors@A204 cells		P22607			>75	Profiling	Kinase inhibitor	TMT	IMAC	Fusion Lumos Tribrid
38177929	P22607	FGFR3	S408	Kinase inhibitors@A204 cells		P22607			>75	Profiling	Kinase inhibitor	TMT	IMAC	Fusion Lumos Tribrid
38177929	P22607	FGFR3	T410	Kinase inhibitors@G401 cells		P22607			>75	Profiling	Kinase inhibitor	TMT	IMAC	Fusion Lumos Tribrid
38177929	P22607	FGFR3	S408	Kinase inhibitors@G401 cells		P22607			>75	Profiling	Kinase inhibitor	TMT	IMAC	Fusion Lumos Tribrid
38177929	P22607	FGFR3	T410	Kinase inhibitors@MES-SA cells		P22607			>75	Profiling	Kinase inhibitor	TMT	IMAC	Fusion Lumos Tribrid
38177929	P22607	FGFR3	S408	Kinase inhibitors@MES-SA cells		P22607			>75	Profiling	Kinase inhibitor	TMT	IMAC	Fusion Lumos Tribrid
38177929	P22607	FGFR3	T410	Kinase inhibitors@RD-ES cells		P22607			>75	Profiling	Kinase inhibitor	TMT	IMAC	Fusion Lumos Tribrid
38177929	P22607	FGFR3	S408	Kinase inhibitors@RD-ES cells		P22607			>75	Profiling	Kinase inhibitor	TMT	IMAC	Fusion Lumos Tribrid
38177929	P22607	FGFR3	T410	Kinase inhibitors@SK-ES-1 cells		P22607			>75	Profiling	Kinase inhibitor	TMT	IMAC	Fusion Lumos Tribrid
38177929	P22607	FGFR3	S408	Kinase inhibitors@SK-ES-1 cells		P22607			>75	Profiling	Kinase inhibitor	TMT	IMAC	Fusion Lumos Tribrid
38177929	P22607	FGFR3	T410	Kinase inhibitors@SW1353 cells		P22607			>75	Profiling	Kinase inhibitor	TMT	IMAC	Fusion Lumos Tribrid
38177929	P22607	FGFR3	S408	Kinase inhibitors@SW1353 cells		P22607			>75	Profiling	Kinase inhibitor	TMT	IMAC	Fusion Lumos Tribrid
38177929	P22607	FGFR3	T410	Kinase inhibitors@SYO-1 cells		P22607			>75	Profiling	Kinase inhibitor	TMT	IMAC	Fusion Lumos Tribrid
38177929	P22607	FGFR3	S408	Kinase inhibitors@SYO-1 cells		P22607			>75	Profiling	Kinase inhibitor	TMT	IMAC	Fusion Lumos Tribrid
36781298	P22607	FGFR3	S408	Metformin(24h)_Control@C2bbe1		P22607		GLGS(ph)PTVHK	> 0.75	Profiling	Metformin signaling in colorectal cancer cells		Fe-NTA	Orbitrap Fusion Lumos Tribrid
36781298	P22607	FGFR3	S408	Metformin(24h)_Control@HT115		P22607		GLGS(ph)PTVHK	> 0.75	Profiling	Metformin signaling in colorectal cancer cells		Fe-NTA	Orbitrap Fusion Lumos Tribrid
36781298	P22607	FGFR3	S408	Metformin(24h)_Control@SW837		P22607		GLGS(ph)PTVHK	> 0.75	Profiling	Metformin signaling in colorectal cancer cells		Fe-NTA	Orbitrap Fusion Lumos Tribrid

## Sheet: Table S1D
Supplementary Table S1D: Phosphosites in FGFR4 compiled from phosphoproteomics profiling studies.
PMID	Mapped_accession	Mapped_gene	Mapped_phosphosite	Experimental condition	Class_one_site	Accession	Peptide_sequence	ModeSequence	locProbability	Profile_or_differetial	Celltype_disease	Quant_type	Enrichment	Mass spectrometry
21406692	P22455	FGFR4	S419	NCM(1h)@HUES9 cell	14926	IPI00556393	QFSLESGSSGK	QFS(ph)LESGSSGK	0.99	Profiling	no disease	Label free	TiO2	Q Exactive HF
21406692	P22455	FGFR4	S419	NCM(24h)@HUES9 cell	14926	IPI00556393	QFSLESGSSGK	QFS(ph)LESGSSGK	0.99	Profiling	no disease	Label free	TiO2	Q Exactive HF
21406692	P22455	FGFR4	S419	NCM(6h)@HUES9 cell	1380	IPI00556393	QFSLESGSSGK	QFS(ph)LESGSSGK	0.99	Profiling	no disease	Label free	TiO2	Q Exactive HF
21406692	P22455	FGFR4	S419	PMA(1h)@HUES9 cell	14926	IPI00556393	QFSLESGSSGK	QFS(ph)LESGSSGK	0.99	Profiling	no disease	Label free	TiO2	Q Exactive HF
21406692	P22455	FGFR4	S419	PMA(24h)@HUES9 cell	14926	IPI00556393	QFSLESGSSGK	QFS(ph)LESGSSGK	0.99	Profiling	no disease	Label free	TiO2	Q Exactive HF
21406692	P22455	FGFR4	S419	PMA(30min)@HUES9 cell	14926	IPI00556393	QFSLESGSSGK	QFS(ph)LESGSSGK	0.99	Profiling	no disease	Label free	TiO2	Q Exactive HF
21406692	P22455	FGFR4	S419	PMA(6h)@HUES9 cell	14926	IPI00556393	QFSLESGSSGK	QFS(ph)LESGSSGK	0.99	Profiling	no disease	Label free	TiO2	Q Exactive HF
28188228	P22455	FGFR4	S573	Vemurafenib@HCT116 cell line	10293	P22455		RPPGPDLS(ph)PDGPR	â‰¥75%	Profiling	Colon cancer	SILAC	TiO2	Q-Exactive plus
28188228	P22455	FGFR4	S573	Vemurafenib@Colo205 cell line	10293	P22455		RPPGPDLS(ph)PDGPR	â‰¥75%	Profiling	Colon cancer	SILAC	TiO2	Q-Exactive plus
30061712	P22455	FGFR4	S419	2D cultured(Acetone)HCT116 spheroids-R1	12192	P22455			0.999967	Profiling	Colorectal Cancer	TMT	IMAC	Q Exactive
30061712	P22455	FGFR4	S419	2D cultured(Acetone)HCT116 spheroids-R3	11968	P22455			0.999986	Profiling	Colorectal Cancer	TMT	IMAC	Q Exactive
30061712	P22455	FGFR4	S419	3D cultured(CR)HCT116 spheroids-R3	12880	P22455			0.99612	Profiling	Colorectal Cancer	TMT	IMAC	Q Exactive
30061712	P22455	FGFR4	S419	3D cultured(Dispase)HCT116 spheroids-R3	16624	P22455			0.999732	Profiling	Colorectal Cancer	TMT	IMAC	Q Exactive
33797919	P22455	FGFR4	Y642	Rapamycin@HeLa cell line R1	7881	P22455	GVHHIDYYKK		0.873084	Profiling	Cervical cancer	SILAC	TiO2	Q Exactive
35688186	P22455	FGFR4	S585	Caffeine(0.01Î¼M)@HepG2 cells	35402	P22455	PDLSPDGPRSSEGPLSFPVLVSCAYQVARGM	SSEGPLS(ph)FPVLVSCAYQVAR	0.755077	Profiling	Signaling	label-free		Orbitrap Lumos
35688186	P22455	FGFR4	S585	Caffeine(0.1Î¼M)@HepG2 cells	35402	P22455	PDLSPDGPRSSEGPLSFPVLVSCAYQVARGM	SSEGPLS(ph)FPVLVSCAYQVAR	0.755077	Profiling	Signaling	label-free		Orbitrap Lumos
35688186	P22455	FGFR4	S585	Caffeine(1Î¼M)@HepG2 cells	35402	P22455	PDLSPDGPRSSEGPLSFPVLVSCAYQVARGM	SSEGPLS(ph)FPVLVSCAYQVAR	0.755077	Profiling	Signaling	label-free		Orbitrap Lumos
35688186	P22455	FGFR4	S585	Caffeine(10Î¼M)@HepG2 cells	35401	P22455	PDLSPDGPRSSEGPLSFPVLVSCAYQVARGM	SSEGPLS(ph)FPVLVSCAYQVAR	0.755077	Profiling	Signaling	label-free		Orbitrap Lumos
35688186	P22455	FGFR4	S585	Caffeine(100Î¼M)@HepG2 cells	35402	P22455	PDLSPDGPRSSEGPLSFPVLVSCAYQVARGM	SSEGPLS(ph)FPVLVSCAYQVAR	0.755077	Profiling	Signaling	label-free		Orbitrap Lumos
35688186	P22455	FGFR4	S585	Caffeine(1000Î¼M)@HepG2 cells	35402	P22455	PDLSPDGPRSSEGPLSFPVLVSCAYQVARGM	SSEGPLS(ph)FPVLVSCAYQVAR	0.755077	Profiling	Signaling	label-free		Orbitrap Lumos
35688186	P22455	FGFR4	S585	Quercetin(10Î¼M)@HepG2 cells	52302	P22455	PDLSPDGPRSSEGPLSFPVLVSCAYQVARGM	SSEGPLS(ph)FPVLVSCAYQVAR	0.755077	Profiling	Signaling	label-free		Orbitrap Lumos
27301801	P22455	FGFR4	S573	EGF(20min)@HeLa cells	12134	H0Y9P2	RPPGPDLSPDGPR		100	Profiling	EGF stimulation	Label free	TiO2	Orbitrap fusion
27301801	P22455	FGFR4	S573	EGF(5min)@HeLa cells	12134	H0Y9P2	RPPGPDLSPDGPR		100	Profiling	EGF stimulation	Label free	TiO2	Orbitrap fusion
27301801	P22455	FGFR4	S573	Unstimulated@HeLa cells	12134	H0Y9P2	RPPGPDLSPDGPR		100	Profiling	EGF stimulation	Label free	TiO2	Orbitrap fusion
27642862	P22455	FGFR4	Y754	Pervanadate@BEL7402 cell line	5868	P22455	LVEALDKVLLAVSEEYLDLRLTFGPYSPSGG	VLLAVSEEY(ph)LDLR	1	Profile	Enrichment-study	Label-free	Src superbinder+Ti-IMAC	LTQ-Orbitrap Velos
27642862	P22455	FGFR4	Y754	Pervanadate@BT474 cell line	5067	P22455	LVEALDKVLLAVSEEYLDLRLTFGPYSPSGG	VLLAVSEEY(ph)LDLR	1	Profile	Enrichment-study	Label-free	Src superbinder+Ti-IMAC	LTQ-Orbitrap Velos
27642862	P22455	FGFR4	Y754	Pervanadate@Hela cell line_27642862	4393	P22455	LVEALDKVLLAVSEEYLDLRLTFGPYSPSGG	VLLAVSEEY(ph)LDLR	1	Profile	Enrichment-study	Label-free	Src superbinder+Ti-IMAC	LTQ-Orbitrap Velos
27642862	P22455	FGFR4	Y754	Pervanadate@HEPG2 cell line	6174	P22455	LVEALDKVLLAVSEEYLDLRLTFGPYSPSGG	VLLAVSEEY(ph)LDLR	1	Profile	Enrichment-study	Label-free	Src superbinder+Ti-IMAC	LTQ-Orbitrap Velos
27642862	P22455	FGFR4	Y754	Pervanadate@MCF7 cell line	3689	P22455	LVEALDKVLLAVSEEYLDLRLTFGPYSPSGG	VLLAVSEEY(ph)LDLR	1	Profile	Enrichment-study	Label-free	Src superbinder+Ti-IMAC	LTQ-Orbitrap Velos
27642862	P22455	FGFR4	Y754	Untreated control@BEL7402 cell line	5909	P22455	LVEALDKVLLAVSEEYLDLRLTFGPYSPSGG	VLLAVSEEY(ph)LDLR	1	P	phosphotyrosine superbinder	Label free	pTyr+Ti4+-IMAC	LTQ Orbitrap Velos
27642862	P22455	FGFR4	Y754	Untreated control@BT474 cell line	3204	P22455	LVEALDKVLLAVSEEYLDLRLTFGPYSPSGG	VLLAVSEEY(ph)LDLR	1	P	phosphotyrosine superbinder	Label free	pTyr+Ti4+-IMAC	LTQ Orbitrap Velos
27642862	P22455	FGFR4	Y754	Untreated control@HeLa cells	1926	P22455	LVEALDKVLLAVSEEYLDLRLTFGPYSPSGG	VLLAVSEEY(ph)LDLR	1	P	phosphotyrosine superbinder	Label free	pTyr+Ti4+-IMAC	LTQ Orbitrap Velos
27642862	P22455	FGFR4	Y754	Untreated control@Hep-G2 cells	1761	P22455	LVEALDKVLLAVSEEYLDLRLTFGPYSPSGG	VLLAVSEEY(ph)LDLR	1	P	phosphotyrosine superbinder	Label free	pTyr+Ti4+-IMAC	LTQ Orbitrap Velos
29523821	P22455	FGFR4	S573	PF-3644022+IR-UV@U2OS cells	13554	P22455	LREFLRARRPPGPDLSPDGPRSSEGPLSFPV	ARRPPGPDLS(ph)PDGPR	1	Profiling	Stimuli	SILAC	TiO2	Q Exactive or Q Exactive Plus
29523821	P22455	FGFR4	S573	SB203580+IR-UV@U2OS cells	13091	P22455	LREFLRARRPPGPDLSPDGPRSSEGPLSFPV	RPPGPDLS(ph)PDGPR	1	Profiling	Stimuli	SILAC	TiO2	Q Exactive or Q Exactive Plus
29523821	P22455	FGFR4	S573	SB203580+IR-UV@U2OS cells	13554	P22455	LREFLRARRPPGPDLSPDGPRSSEGPLSFPV	ARRPPGPDLS(ph)PDGPR	1	Profiling	Stimuli	SILAC	TiO2	Q Exactive or Q Exactive Plus
29523821	P22455	FGFR4	S573	DMSO@U2OS cells_29523821	13091	P22455	LREFLRARRPPGPDLSPDGPRSSEGPLSFPV	RPPGPDLS(ph)PDGPR	1	Profiling	Stimuli	SILAC	TiO2	Q Exactive or Q Exactive Plus
30061712	P22455	FGFR4	S419	2D cultured HCT116 spheroids-R3	19354	P22455			0.998886	Profiling	Colorectal Cancer	TMT	IMAC	Q Exactive
30061712	P22455	FGFR4	S419	3D cultured(CR)HCT116 spheroids-R1	16480	P22455			0.971397	Profiling	Colorectal Cancer	TMT	IMAC	Q Exactive
30843680	P22455	FGFR4	S419	Untreated@Human islet cells	1141	P22455	ATVQKLSRFPLARQFSLESGSSGKSSSSLVR		0.998176	Profiling	breast cancer	TMT	IMAC-Fe3+	Orbitrap fusion lumos tribrid
30843680	P22455	FGFR4	S419	Untreated@Human islet cells	1141	P22455	ATVQKLSRFPLARQFSLESGSSGKSSSSLVR		0.998176	Profiling	breast cancer	TMT	IMAC-Fe3+	Orbitrap fusion lumos tribrid
30843680	P22455	FGFR4	S419	Cytokine(IL-1beta,IFN-gama)@Human islet cells	1141	P22455	ATVQKLSRFPLARQFSLESGSSGKSSSSLVR		0.998176	Profiling	breast cancer	TMT	IMAC-Fe3+	Orbitrap fusion lumos tribrid
30843680	P22455	FGFR4	S419	Cytokine(IL-1beta,IFN-gama)@Human islet cells	1141	P22455	ATVQKLSRFPLARQFSLESGSSGKSSSSLVR		0.998176	Profiling	breast cancer	TMT	IMAC-Fe3+	Orbitrap fusion lumos tribrid
32877642	P22455	FGFR4	S419	SARS-CoV-2@Caco-2 cell line	16714	P22455	QFSLESGSSGK		>75%	Profiling	Infection	TMT	Fe-NTA	Orbitrap Fusion Lumos
32877642	P22455	FGFR4	S573	SARS-CoV-2@Caco-2 cell line	16714	P22455	RPPGPDLSPDGPR		>75%	Profiling	Infection	TMT	Fe-NTA	Orbitrap Fusion Lumos
32877642	P22455	FGFR4	S419	Mock@Caco-2 cell line	16714	P22455	QFSLESGSSGK		>75%	Profiling	Infection	TMT	Fe-NTA	Orbitrap Fusion Lumos
32877642	P22455	FGFR4	S573	Mock@Caco-2 cell line	16714	P22455	RPPGPDLSPDGPR		>75%	Profiling	Infection	TMT	Fe-NTA	Orbitrap Fusion Lumos
33021054	P22455	FGFR4	Y642	DMSO@DLD1 cell line	2820	P22455	KIADFGLARGVHHIDYYKKTSNGRLPVKWMA		0.998095	Profiling	colon cancer	TMT	TIO2	Q Exactive
33021054	P22455	FGFR4	Y642	DMSO@HT29 cell line	2820	P22455	KIADFGLARGVHHIDYYKKTSNGRLPVKWMA		0.998095	Profiling	colon cancer	TMT	TIO2	Q Exactive
33021054	P22455	FGFR4	Y642	DMSO@SW620 cell line	2820	P22455	KIADFGLARGVHHIDYYKKTSNGRLPVKWMA		0.998095	Profiling	colon cancer	TMT	TIO2	Q Exactive
33021054	P22455	FGFR4	Y642	DMSO@HCT116 cell line	2820	P22455	KIADFGLARGVHHIDYYKKTSNGRLPVKWMA		0.998095	Profiling	colon cancer	TMT	TIO2	Q Exactive
33021054	P22455	FGFR4	Y642	DMSO@LS174T cell line	2820	P22455	KIADFGLARGVHHIDYYKKTSNGRLPVKWMA		0.998095	Profiling	colon cancer	TMT	TIO2	Q Exactive
33021054	P22455	FGFR4	Y642	DMSO@SW48 cell line	2820	P22455	KIADFGLARGVHHIDYYKKTSNGRLPVKWMA		0.998095	Profiling	colon cancer	TMT	TIO2	Q Exactive
33021054	P22455	FGFR4	Y642	Regorafenib+Vemurafenib+GDC-0994@HCT116 cell line	2820	P22455	KIADFGLARGVHHIDYYKKTSNGRLPVKWMA		0.998095	Profiling	colon cancer	TMT	TIO2	Q Exactive
33021054	P22455	FGFR4	Y642	Erlotinib+Vemurafenib+GDC-0994+Crenolanib@SW620 cell line	2820	P22455	KIADFGLARGVHHIDYYKKTSNGRLPVKWMA		0.998095	Profiling	colon cancer	TMT	TIO2	Q Exactive
33021054	P22455	FGFR4	Y642	Regorafenib+Vemurafenib+GDC-0994@LS174T cell line	2820	P22455	KIADFGLARGVHHIDYYKKTSNGRLPVKWMA		0.998095	Profiling	colon cancer	TMT	TIO2	Q Exactive
33021054	P22455	FGFR4	Y642	Regorafenib+Erlotinib+Vemurafenib+Selumetinib@DLD1 cell line	2820	P22455	KIADFGLARGVHHIDYYKKTSNGRLPVKWMA		0.998095	Profiling	colon cancer	TMT	TIO2	Q Exactive
33021054	P22455	FGFR4	Y642	Regorafenib+Selumetinib+Vemurafenib+GDC-0994@SW620 cell line	2820	P22455	KIADFGLARGVHHIDYYKKTSNGRLPVKWMA		0.998095	Profiling	colon cancer	TMT	TIO2	Q Exactive
33021054	P22455	FGFR4	Y642	Regorafenib+Selumetinib+Vatalanib+AZD-4547@HT29 cell line	2820	P22455	KIADFGLARGVHHIDYYKKTSNGRLPVKWMA		0.998095	Profiling	colon cancer	TMT	TIO2	Q Exactive
33797919	P22455	FGFR4	Y642	Rapamycin@HeLa cell line R3	7827	P22455	GVHHIDYYKK		0.842308	Profiling	Cervical cancer	SILAC	TiO2	Q Exactive
34292731	P22455	FGFR4	S573	Selumetinib@Hela cells	7524	P22455	RPPGPDLSPDGPR		>75%	Profiling	workflow	TMT	TiO2	LTQ
34292731	P22455	FGFR4	S573	Untreated@Hela cells_34292731	7524	P22455	RPPGPDLSPDGPR		>75%	Profiling	workflow	TMT	TiO2	LTQ
35688186	P22455	FGFR4	Y754	Caffeine(0.01Î¼M)@HepG2 cells	35402	P22455	LVEALDKVLLAVSEEYLDLRLTFGPYSPSGG	VLLAVSEEY(ph)LDLR	1	Profiling	Signaling	label-free	Enrichment (no details)	Orbitrap Lumos
35688186	P22455	FGFR4	S573	Caffeine(0.01Î¼M)@HepG2 cells	35402	P22455	LREFLRARRPPGPDLSPDGPRSSEGPLSFPV	RPPGPDLS(ph)PDGPR	1	Profiling	Signaling	label-free	Enrichment (no details)	Orbitrap Lumos
35688186	P22455	FGFR4	S419	Caffeine(0.01Î¼M)@HepG2 cells	35402	P22455	ATVQKLSRFPLARQFSLESGSSGKSSSSLVR	QFS(ph)LESGSSGK	1	Profiling	Signaling	label-free	Enrichment (no details)	Orbitrap Lumos
35688186	P22455	FGFR4	S425	Caffeine(0.01Î¼M)@HepG2 cells	35402	P22455	SRFPLARQFSLESGSSGKSSSSLVRGVRLSS	QFSLESGS(ph)S(ph)GK	0.975832	Profiling	Signaling	label-free		Orbitrap Lumos
35688186	P22455	FGFR4	Y754	Caffeine(0.1Î¼M)@HepG2 cells	35402	P22455	LVEALDKVLLAVSEEYLDLRLTFGPYSPSGG	VLLAVSEEY(ph)LDLR	1	Profiling	Signaling	label-free	Enrichment (no details)	Orbitrap Lumos
35688186	P22455	FGFR4	S573	Caffeine(0.1Î¼M)@HepG2 cells	35402	P22455	LREFLRARRPPGPDLSPDGPRSSEGPLSFPV	RPPGPDLS(ph)PDGPR	1	Profiling	Signaling	label-free	Enrichment (no details)	Orbitrap Lumos
35688186	P22455	FGFR4	S419	Caffeine(0.1Î¼M)@HepG2 cells	35402	P22455	ATVQKLSRFPLARQFSLESGSSGKSSSSLVR	QFS(ph)LESGSSGK	1	Profiling	Signaling	label-free	Enrichment (no details)	Orbitrap Lumos
35688186	P22455	FGFR4	S425	Caffeine(0.1Î¼M)@HepG2 cells	35402	P22455	SRFPLARQFSLESGSSGKSSSSLVRGVRLSS	QFSLESGS(ph)S(ph)GK	0.975832	Profiling	Signaling	label-free		Orbitrap Lumos
35688186	P22455	FGFR4	Y754	Caffeine(1Î¼M)@HepG2 cells	35402	P22455	LVEALDKVLLAVSEEYLDLRLTFGPYSPSGG	VLLAVSEEY(ph)LDLR	1	Profiling	Signaling	label-free	Enrichment (no details)	Orbitrap Lumos
35688186	P22455	FGFR4	S573	Caffeine(1Î¼M)@HepG2 cells	35402	P22455	LREFLRARRPPGPDLSPDGPRSSEGPLSFPV	RPPGPDLS(ph)PDGPR	1	Profiling	Signaling	label-free	Enrichment (no details)	Orbitrap Lumos
35688186	P22455	FGFR4	S419	Caffeine(1Î¼M)@HepG2 cells	35402	P22455	ATVQKLSRFPLARQFSLESGSSGKSSSSLVR	QFS(ph)LESGSSGK	1	Profiling	Signaling	label-free	Enrichment (no details)	Orbitrap Lumos
35688186	P22455	FGFR4	S425	Caffeine(1Î¼M)@HepG2 cells	35402	P22455	SRFPLARQFSLESGSSGKSSSSLVRGVRLSS	QFSLESGS(ph)S(ph)GK	0.975832	Profiling	Signaling	label-free		Orbitrap Lumos
35688186	P22455	FGFR4	Y754	Caffeine(10Î¼M)@HepG2 cells	35401	P22455	LVEALDKVLLAVSEEYLDLRLTFGPYSPSGG	VLLAVSEEY(ph)LDLR	1	Profiling	Signaling	label-free	Enrichment (no details)	Orbitrap Lumos
35688186	P22455	FGFR4	S573	Caffeine(10Î¼M)@HepG2 cells	35401	P22455	LREFLRARRPPGPDLSPDGPRSSEGPLSFPV	RPPGPDLS(ph)PDGPR	1	Profiling	Signaling	label-free	Enrichment (no details)	Orbitrap Lumos
35688186	P22455	FGFR4	S419	Caffeine(10Î¼M)@HepG2 cells	35401	P22455	ATVQKLSRFPLARQFSLESGSSGKSSSSLVR	QFS(ph)LESGSSGK	1	Profiling	Signaling	label-free	Enrichment (no details)	Orbitrap Lumos
35688186	P22455	FGFR4	S425	Caffeine(10Î¼M)@HepG2 cells	35401	P22455	SRFPLARQFSLESGSSGKSSSSLVRGVRLSS	QFSLESGS(ph)S(ph)GK	0.975832	Profiling	Signaling	label-free		Orbitrap Lumos
35688186	P22455	FGFR4	Y754	Caffeine(100Î¼M)@HepG2 cells	35402	P22455	LVEALDKVLLAVSEEYLDLRLTFGPYSPSGG	VLLAVSEEY(ph)LDLR	1	Profiling	Signaling	label-free	Enrichment (no details)	Orbitrap Lumos
35688186	P22455	FGFR4	S573	Caffeine(100Î¼M)@HepG2 cells	35402	P22455	LREFLRARRPPGPDLSPDGPRSSEGPLSFPV	RPPGPDLS(ph)PDGPR	1	Profiling	Signaling	label-free	Enrichment (no details)	Orbitrap Lumos
35688186	P22455	FGFR4	S419	Caffeine(100Î¼M)@HepG2 cells	35402	P22455	ATVQKLSRFPLARQFSLESGSSGKSSSSLVR	QFS(ph)LESGSSGK	1	Profiling	Signaling	label-free	Enrichment (no details)	Orbitrap Lumos
35688186	P22455	FGFR4	S425	Caffeine(100Î¼M)@HepG2 cells	35402	P22455	SRFPLARQFSLESGSSGKSSSSLVRGVRLSS	QFSLESGS(ph)S(ph)GK	0.975832	Profiling	Signaling	label-free		Orbitrap Lumos
35688186	P22455	FGFR4	Y754	Caffeine(1000Î¼M)@HepG2 cells	35402	P22455	LVEALDKVLLAVSEEYLDLRLTFGPYSPSGG	VLLAVSEEY(ph)LDLR	1	Profiling	Signaling	label-free	Enrichment (no details)	Orbitrap Lumos
35688186	P22455	FGFR4	S573	Caffeine(1000Î¼M)@HepG2 cells	35402	P22455	LREFLRARRPPGPDLSPDGPRSSEGPLSFPV	RPPGPDLS(ph)PDGPR	1	Profiling	Signaling	label-free	Enrichment (no details)	Orbitrap Lumos
35688186	P22455	FGFR4	S419	Caffeine(1000Î¼M)@HepG2 cells	35402	P22455	ATVQKLSRFPLARQFSLESGSSGKSSSSLVR	QFS(ph)LESGSSGK	1	Profiling	Signaling	label-free	Enrichment (no details)	Orbitrap Lumos
35688186	P22455	FGFR4	S425	Caffeine(1000Î¼M)@HepG2 cells	35402	P22455	SRFPLARQFSLESGSSGKSSSSLVRGVRLSS	QFSLESGS(ph)S(ph)GK	0.975832	Profiling	Signaling	label-free		Orbitrap Lumos
35688186	P22455	FGFR4	Y754	Quercetin(10Î¼M)@HepG2 cells	52302	P22455	LVEALDKVLLAVSEEYLDLRLTFGPYSPSGG	VLLAVSEEY(ph)LDLR	1	Profiling	Signaling	label-free	Enrichment (no details)	Orbitrap Lumos
35688186	P22455	FGFR4	S573	Quercetin(10Î¼M)@HepG2 cells	52302	P22455	LREFLRARRPPGPDLSPDGPRSSEGPLSFPV	RPPGPDLS(ph)PDGPR	1	Profiling	Signaling	label-free	Enrichment (no details)	Orbitrap Lumos
35688186	P22455	FGFR4	S419	Quercetin(10Î¼M)@HepG2 cells	52302	P22455	ATVQKLSRFPLARQFSLESGSSGKSSSSLVR	QFS(ph)LESGSSGK	1	Profiling	Signaling	label-free	Enrichment (no details)	Orbitrap Lumos
35688186	P22455	FGFR4	S425	Quercetin(10Î¼M)@HepG2 cells	52302	P22455	SRFPLARQFSLESGSSGKSSSSLVRGVRLSS	QFSLESGS(ph)S(ph)GK	0.975832	Profiling	Signaling	label-free		Orbitrap Lumos
36060052	P22455	FGFR4	S573	Eto@HCT116 cells	16349	H0Y9P2	LREFLRARRPPGPDLSPDGPRSSEGPLSFPV		1	Profiling	PPM1D inhibition	SILAC	TiO2	Q Exactive Plus
36060052	P22455	FGFR4	S573	Eto+PPM1Di@HCT116 cells	16349	H0Y9P2	LREFLRARRPPGPDLSPDGPRSSEGPLSFPV		1	Profiling	PPM1D inhibition	SILAC	TiO2	Q Exactive Plus
36060052	P22455	FGFR4	S573	DMSO@HCT116 cells_36060052	16349	H0Y9P2	LREFLRARRPPGPDLSPDGPRSSEGPLSFPV		1	Profiling	PPM1D inhibition	SILAC	TiO2	Q Exactive Plus
36357940	P22455	FGFR4	S573	JPH203 (15min)@KKU-100-BTC cell line	16192	P22455			100	Profiling	Signaling	TMT	IMAC	Q-Exactive-orbitrap
36357940	P22455	FGFR4	S573	JPH203 (15min)@KKU-213-BTC cell line	16021	P22455			100	Profiling	Signaling	TMT	IMAC	Q-Exactive-orbitrap
36357940	P22455	FGFR4	S573	DMSO@KKU-100-BTC cell line	16192	P22455			100	Profiling	Signaling	TMT	IMAC	Q-Exactive-orbitrap
36357940	P22455	FGFR4	S573	DMSO@KKU-213-BTC cell line	16021	P22455			100	Profiling	Signaling	TMT	IMAC	Q-Exactive-orbitrap
36590899	P22455	FGFR4	S573	SARS-CoV-2(0h)@Calu-3 cells	4778	P22455	RPPGPDLSPDGPR		100	Profiling	Infection	TMT	IMAC	Q Exactive HF Hybrid Quadrupole-Orbitrap
30624053	P22455	FGFR4	S573	SCX-RPLC-CZE-MS/MS@HCT116 cell	Class I (9372)	P22455		RPPGPDLS(ph)PDGPR	100	Profiling	Colon carcinoma	Not mentioned	TiO2	Q-Exactive HF
32755597	P22455	FGFR4	Y642	KIs@C3A cell line	7943	P22455	KIADFGLARGVHHIDYYKKTSNGRLPVKWMA		0.989717	profiling	Liver Cancer	Labelling Not mention	IMAC	Orbitrap Elite or Orbitrap Fusion Lumos Tribrid
32755597	P22455	FGFR4	Y642	KIs@Hep3B2 cell line	7943	P22455	KIADFGLARGVHHIDYYKKTSNGRLPVKWMA		0.989717	profiling	Liver Cancer	Labelling Not mention	IMAC	Orbitrap Elite or Orbitrap Fusion Lumos Tribrid
32755597	P22455	FGFR4	Y642	KIs@HepG2 cell line	7943	P22455	KIADFGLARGVHHIDYYKKTSNGRLPVKWMA		0.989717	profiling	Liver Cancer	Labelling Not mention	IMAC	Orbitrap Elite or Orbitrap Fusion Lumos Tribrid
32755597	P22455	FGFR4	Y642	KIs@Huh7 cell line	7943	P22455	KIADFGLARGVHHIDYYKKTSNGRLPVKWMA		0.989717	profiling	Liver Cancer	Labelling Not mention	IMAC	Orbitrap Elite or Orbitrap Fusion Lumos Tribrid
32755597	P22455	FGFR4	Y642	KIs@JHH4 cell line	7943	P22455	KIADFGLARGVHHIDYYKKTSNGRLPVKWMA		0.989717	profiling	Liver Cancer	Labelling Not mention	IMAC	Orbitrap Elite or Orbitrap Fusion Lumos Tribrid
32755597	P22455	FGFR4	Y642	KIs@JHH6 cell line	7943	P22455	KIADFGLARGVHHIDYYKKTSNGRLPVKWMA		0.989717	profiling	Liver Cancer	Labelling Not mention	IMAC	Orbitrap Elite or Orbitrap Fusion Lumos Tribrid
32755597	P22455	FGFR4	Y642	KIs@NIH-H684 cell line	7943	P22455	KIADFGLARGVHHIDYYKKTSNGRLPVKWMA		0.989717	profiling	Liver Cancer	Labelling Not mention	IMAC	Orbitrap Elite or Orbitrap Fusion Lumos Tribrid
32755597	P22455	FGFR4	Y642	KIs@PLC5 cell line	7943	P22455	KIADFGLARGVHHIDYYKKTSNGRLPVKWMA		0.989717	profiling	Liver Cancer	Labelling Not mention	IMAC	Orbitrap Elite or Orbitrap Fusion Lumos Tribrid
32755597	P22455	FGFR4	Y642	KIs@SKHep1 cell line	7943	P22455	KIADFGLARGVHHIDYYKKTSNGRLPVKWMA		0.989717	profiling	Liver Cancer	Labelling Not mention	IMAC	Orbitrap Elite or Orbitrap Fusion Lumos Tribrid
32755597	P22455	FGFR4	Y642	KIs@Snu387 cell line	7943	P22455	KIADFGLARGVHHIDYYKKTSNGRLPVKWMA		0.989717	profiling	Liver Cancer	Labelling Not mention	IMAC	Orbitrap Elite or Orbitrap Fusion Lumos Tribrid
32755597	P22455	FGFR4	Y642	KIs@Snu398 cell line	7943	P22455	KIADFGLARGVHHIDYYKKTSNGRLPVKWMA		0.989717	profiling	Liver Cancer	Labelling Not mention	IMAC	Orbitrap Elite or Orbitrap Fusion Lumos Tribrid
32755597	P22455	FGFR4	Y642	KIs@Snu423 cell line	7943	P22455	KIADFGLARGVHHIDYYKKTSNGRLPVKWMA		0.989717	profiling	Liver Cancer	Labelling Not mention	IMAC	Orbitrap Elite or Orbitrap Fusion Lumos Tribrid
32755597	P22455	FGFR4	Y642	KIs@Snu449 cell line	7943	P22455	KIADFGLARGVHHIDYYKKTSNGRLPVKWMA		0.989717	profiling	Liver Cancer	Labelling Not mention	IMAC	Orbitrap Elite or Orbitrap Fusion Lumos Tribrid
32755597	P22455	FGFR4	Y642	KIs@Snu475 cell line	7943	P22455	KIADFGLARGVHHIDYYKKTSNGRLPVKWMA		0.989717	profiling	Liver Cancer	Labelling Not mention	IMAC	Orbitrap Elite or Orbitrap Fusion Lumos Tribrid
32755597	P22455	FGFR4	Y642	KIs@Snu761 cell line	7943	P22455	KIADFGLARGVHHIDYYKKTSNGRLPVKWMA		0.989717	profiling	Liver Cancer	Labelling Not mention	IMAC	Orbitrap Elite or Orbitrap Fusion Lumos Tribrid
32755597	P22455	FGFR4	Y642	KIs@Snu878 cell line	7943	P22455	KIADFGLARGVHHIDYYKKTSNGRLPVKWMA		0.989717	profiling	Liver Cancer	Labelling Not mention	IMAC	Orbitrap Elite or Orbitrap Fusion Lumos Tribrid
32755597	P22455	FGFR4	Y642	KIs@Snu886 cell line	7943	P22455	KIADFGLARGVHHIDYYKKTSNGRLPVKWMA		0.989717	profiling	Liver Cancer	Labelling Not mention	IMAC	Orbitrap Elite or Orbitrap Fusion Lumos Tribrid
33845483	P22455	FGFR4	S573	SARS-CoV(36h)@A549 cell line	11442	P22455	LREFLRARRPPGPDLSPDGPRSSEGPLSFPV		provided	Profiling	SARS-Infection	Label-free	Fe3+NTA	Orbitrap Exploris 480
34186244	P22455	FGFR4	Y643	DMSO ctrl1@HEK293T cell line	7188(Class I)	P22455	IADFGLARGVHHIDYYKKTSNGRLPVKWMAP	-	Class I	Profiling	Kinase-study	TMT	TIO2(HAMMOC)	Orbitrap Fusion Lumos or Q Exactive
34186244	P22455	FGFR4	Y643	DMSO ctrl2@HEK293T cell line	8704(Class I)	P22455	IADFGLARGVHHIDYYKKTSNGRLPVKWMAP	-	Class I	Profiling	Kinase-study	TMT	TIO2(HAMMOC)	Orbitrap Fusion Lumos or Q Exactive
34186244	P22455	FGFR4	Y643	CX-4945@HEK293T cell line	7188(Class I)	P22455	IADFGLARGVHHIDYYKKTSNGRLPVKWMAP	-	Class I	Profiling	Kinase-study	TMT	TIO2(HAMMOC)	Orbitrap Fusion Lumos or Q Exactive
34186244	P22455	FGFR4	Y643	Forskolin@HEK293T cell line	8704(Class I)	P22455	IADFGLARGVHHIDYYKKTSNGRLPVKWMAP	-	Class I	Profiling	Kinase-study	TMT	TIO2(HAMMOC)	Orbitrap Fusion Lumos or Q Exactive
35688186	P22455	FGFR4	S419	Coumarin(0Î¼M)@HepG2 cells	16900	P22455	ATVQKLSRFPLARQFSLESGSSGKSSSSLVR	QFS(ph)LESGSSGK	0.999979	Profiling	Signaling	label-free	Enrichment (no details)	Orbitrap Lumos
35688186	P22455	FGFR4	S419	Coumarin(0.001Î¼M)@HepG2 cells	24701	P22455	ATVQKLSRFPLARQFSLESGSSGKSSSSLVR	QFS(ph)LESGSSGK	0.999979	Profiling	Signaling	label-free	Enrichment (no details)	Orbitrap Lumos
35688186	P22455	FGFR4	S419	Coumarin(0.01Î¼M)@HepG2 cells	24701	P22455	ATVQKLSRFPLARQFSLESGSSGKSSSSLVR	QFS(ph)LESGSSGK	0.999979	Profiling	Signaling	label-free	Enrichment (no details)	Orbitrap Lumos
35688186	P22455	FGFR4	S424	Caffeine(0.01Î¼M)@HepG2 cells	35402	P22455	LSRFPLARQFSLESGSSGKSSSSLVRGVRLS	QFSLESGS(ph)S(ph)GK	0.983764	Profiling	Signaling	label-free		Orbitrap Lumos
35688186	P22455	FGFR4	S580	Caffeine(0.01Î¼M)@HepG2 cells	35402	P22455	RRPPGPDLSPDGPRSSEGPLSFPVLVSCAYQ	RPPGPDLSPDGPRS(ph)S(ph)EGPLSFPVLVSCAYQVAR	0.956255	Profiling	Signaling	label-free		Orbitrap Lumos
35688186	P22455	FGFR4	S419	Coumarin(0.1Î¼M)@HepG2 cells	24701	P22455	ATVQKLSRFPLARQFSLESGSSGKSSSSLVR	QFS(ph)LESGSSGK	0.999979	Profiling	Signaling	label-free	Enrichment (no details)	Orbitrap Lumos
35688186	P22455	FGFR4	S424	Caffeine(0.1Î¼M)@HepG2 cells	35402	P22455	LSRFPLARQFSLESGSSGKSSSSLVRGVRLS	QFSLESGS(ph)S(ph)GK	0.983764	Profiling	Signaling	label-free		Orbitrap Lumos
35688186	P22455	FGFR4	S580	Caffeine(0.1Î¼M)@HepG2 cells	35402	P22455	RRPPGPDLSPDGPRSSEGPLSFPVLVSCAYQ	RPPGPDLSPDGPRS(ph)S(ph)EGPLSFPVLVSCAYQVAR	0.956255	Profiling	Signaling	label-free		Orbitrap Lumos
35688186	P22455	FGFR4	S419	Coumarin(1Î¼M)@HepG2 cells	24701	P22455	ATVQKLSRFPLARQFSLESGSSGKSSSSLVR	QFS(ph)LESGSSGK	0.999979	Profiling	Signaling	label-free	Enrichment (no details)	Orbitrap Lumos
35688186	P22455	FGFR4	S424	Caffeine(1Î¼M)@HepG2 cells	35402	P22455	LSRFPLARQFSLESGSSGKSSSSLVRGVRLS	QFSLESGS(ph)S(ph)GK	0.983764	Profiling	Signaling	label-free		Orbitrap Lumos
35688186	P22455	FGFR4	S580	Caffeine(1Î¼M)@HepG2 cells	35402	P22455	RRPPGPDLSPDGPRSSEGPLSFPVLVSCAYQ	RPPGPDLSPDGPRS(ph)S(ph)EGPLSFPVLVSCAYQVAR	0.956255	Profiling	Signaling	label-free		Orbitrap Lumos
35688186	P22455	FGFR4	S419	Coumarin(10Î¼M)@HepG2 cells	24701	P22455	ATVQKLSRFPLARQFSLESGSSGKSSSSLVR	QFS(ph)LESGSSGK	0.999979	Profiling	Signaling	label-free	Enrichment (no details)	Orbitrap Lumos
35688186	P22455	FGFR4	S424	Caffeine(10Î¼M)@HepG2 cells	35401	P22455	LSRFPLARQFSLESGSSGKSSSSLVRGVRLS	QFSLESGS(ph)S(ph)GK	0.983764	Profiling	Signaling	label-free		Orbitrap Lumos
35688186	P22455	FGFR4	S580	Caffeine(10Î¼M)@HepG2 cells	35401	P22455	RRPPGPDLSPDGPRSSEGPLSFPVLVSCAYQ	RPPGPDLSPDGPRS(ph)S(ph)EGPLSFPVLVSCAYQVAR	0.956255	Profiling	Signaling	label-free		Orbitrap Lumos
35688186	P22455	FGFR4	S419	Coumarin(100Î¼M)@HepG2 cells	16900	P22455	ATVQKLSRFPLARQFSLESGSSGKSSSSLVR	QFS(ph)LESGSSGK	0.999979	Profiling	Signaling	label-free	Enrichment (no details)	Orbitrap Lumos
35688186	P22455	FGFR4	S424	Caffeine(100Î¼M)@HepG2 cells	35402	P22455	LSRFPLARQFSLESGSSGKSSSSLVRGVRLS	QFSLESGS(ph)S(ph)GK	0.983764	Profiling	Signaling	label-free		Orbitrap Lumos
35688186	P22455	FGFR4	S580	Caffeine(100Î¼M)@HepG2 cells	35402	P22455	RRPPGPDLSPDGPRSSEGPLSFPVLVSCAYQ	RPPGPDLSPDGPRS(ph)S(ph)EGPLSFPVLVSCAYQVAR	0.956255	Profiling	Signaling	label-free		Orbitrap Lumos
35688186	P22455	FGFR4	S424	Caffeine(1000Î¼M)@HepG2 cells	35402	P22455	LSRFPLARQFSLESGSSGKSSSSLVRGVRLS	QFSLESGS(ph)S(ph)GK	0.983764	Profiling	Signaling	label-free		Orbitrap Lumos
35688186	P22455	FGFR4	S580	Caffeine(1000Î¼M)@HepG2 cells	35402	P22455	RRPPGPDLSPDGPRSSEGPLSFPVLVSCAYQ	RPPGPDLSPDGPRS(ph)S(ph)EGPLSFPVLVSCAYQVAR	0.956255	Profiling	Signaling	label-free		Orbitrap Lumos
35688186	P22455	FGFR4	S424	Quercetin(10Î¼M)@HepG2 cells	52302	P22455	LSRFPLARQFSLESGSSGKSSSSLVRGVRLS	QFSLESGS(ph)S(ph)GK	0.983764	Profiling	Signaling	label-free		Orbitrap Lumos
35688186	P22455	FGFR4	S580	Quercetin(10Î¼M)@HepG2 cells	52302	P22455	RRPPGPDLSPDGPRSSEGPLSFPVLVSCAYQ	RPPGPDLSPDGPRS(ph)S(ph)EGPLSFPVLVSCAYQVAR	0.956255	Profiling	Signaling	label-free		Orbitrap Lumos
22424773	P22455	FGFR4	S573	IR(1h)@U2OS cells	11541	IPI00556393	PPGPDLSPDGPRS	RPPGPDLS(ph)PDGPR	1	Profiling	DNA damage response	SILAC	TiO2	LTQ Orbitrap
22424773	P22455	FGFR4	S573	DMSO (IR study)@U2OS cells	11541	IPI00556393	PPGPDLSPDGPRS	RPPGPDLS(ph)PDGPR	1	Profiling	DNA damage response	SILAC	TiO2	LTQ Orbitrap
27050516	P22455	FGFR4	S573	Cortistatin A@HCT116 cells	14116	H0Y9P2	LREFLRARRPPGPDLSPDGPRSSEGPLSFPV	RPPGPDLS(ph)PDGPR	1	Profiling	Inflammation	SILAC	TiO2	Orbitrap LTQ
27050516	P22455	FGFR4	S573	DMSO@HCT116 cells_27050516	14116	H0Y9P2	LREFLRARRPPGPDLSPDGPRSSEGPLSFPV	RPPGPDLS(ph)PDGPR	1	Profiling	Inflammation	SILAC	TiO2	Orbitrap LTQ
27307780	P22455	FGFR4	S232	Curcumin@CAL27 cells	654	NP_001278909.1	LVENAVGSIRYNYLL	HQHWSLVMESVVPSDRGTYTCLVENAVGsIR	100;	Profiling	Oral squamous cell carcinoma	SILAC	pY1000	Orbitrap Fusion Tribrid
27307780	P22455	FGFR4	S232	DMSO@CAL27 cells	654	NP_001278909.1	LVENAVGSIRYNYLL	HQHWSLVMESVVPSDRGTYTCLVENAVGsIR	100;	Profiling	Oral squamous cell carcinoma	SILAC	pY1000	Orbitrap Fusion Tribrid
27642862	P22455	FGFR4	Y754	Pervanadate@SKBR3 cell line	5989	P22455	LVEALDKVLLAVSEEYLDLRLTFGPYSPSGG	VLLAVSEEY(ph)LDLR		Profile	Enrichment-study	Label-free	Src superbinder+Ti-IMAC	LTQ-Orbitrap Velos
27834733	P22455	FGFR4	S573	Cobimetinib(4h)@RAS-NHA cells	39376	H0Y9P2	ARRPPGPDLSPDGPR	ARRPPGPDLS(ph)PDGPR		Profiling	Glioblastoma	SILAC	TiO2	Orbitrap Fusion
27834733	P22455	FGFR4	S573	Cobimetinib(4h)@RAS-NHA cells	39376	H0Y9P2	ARRPPGPDLSPDGPR	ARRPPGPDLS(ph)PDGPR		Profiling	Glioblastoma	SILAC	TiO2	Orbitrap Fusion
27834733	P22455	FGFR4	S573	Cobimetinib(4h)@RAS-NHA cells	39376	H0Y9P2	ARRPPGPDLSPDGPR	ARRPPGPDLS(ph)PDGPR		Profiling	Glioblastoma	SILAC	TiO2	Orbitrap Fusion
27834733	P22455	FGFR4	S573	Cobimetinib(4h)@RAS-NHA cells	39376	H0Y9P2	ARRPPGPDLSPDGPR	ARRPPGPDLS(ph)PDGPR		Profiling	Glioblastoma	SILAC	TiO2	Orbitrap Fusion
27834733	P22455	FGFR4	S573	Cobimetinib(4h)@RAS-NHA cells	39376	H0Y9P2	RPPGPDLSPDGPR	RPPGPDLS(ph)PDGPR		Profiling	Glioblastoma	SILAC	TiO2	Orbitrap Fusion
27834733	P22455	FGFR4	S573	DMSO@NHA cells	39376	H0Y9P2	ARRPPGPDLSPDGPR	ARRPPGPDLS(ph)PDGPR		Profiling	Glioblastoma	SILAC	TiO2	Orbitrap Fusion
27834733	P22455	FGFR4	S573	DMSO@NHA cells	39376	H0Y9P2	ARRPPGPDLSPDGPR	ARRPPGPDLS(ph)PDGPR		Profiling	Glioblastoma	SILAC	TiO2	Orbitrap Fusion
27834733	P22455	FGFR4	S573	DMSO@NHA cells	39376	H0Y9P2	ARRPPGPDLSPDGPR	ARRPPGPDLS(ph)PDGPR		Profiling	Glioblastoma	SILAC	TiO2	Orbitrap Fusion
27834733	P22455	FGFR4	S573	DMSO@NHA cells	39376	H0Y9P2	ARRPPGPDLSPDGPR	ARRPPGPDLS(ph)PDGPR		Profiling	Glioblastoma	SILAC	TiO2	Orbitrap Fusion
27834733	P22455	FGFR4	S573	DMSO@NHA cells	39376	H0Y9P2	RPPGPDLSPDGPR	RPPGPDLS(ph)PDGPR		Profiling	Glioblastoma	SILAC	TiO2	Orbitrap Fusion
27834733	P22455	FGFR4	S573	IDH1mut-NHA cells	39376	H0Y9P2	ARRPPGPDLSPDGPR	ARRPPGPDLS(ph)PDGPR		Profiling	Glioblastoma	SILAC	TiO2	Orbitrap Fusion
27834733	P22455	FGFR4	S573	IDH1mut-NHA cells	39376	H0Y9P2	ARRPPGPDLSPDGPR	ARRPPGPDLS(ph)PDGPR		Profiling	Glioblastoma	SILAC	TiO2	Orbitrap Fusion
27834733	P22455	FGFR4	S573	IDH1mut-NHA cells	39376	H0Y9P2	ARRPPGPDLSPDGPR	ARRPPGPDLS(ph)PDGPR		Profiling	Glioblastoma	SILAC	TiO2	Orbitrap Fusion
27834733	P22455	FGFR4	S573	IDH1mut-NHA cells	39376	H0Y9P2	ARRPPGPDLSPDGPR	ARRPPGPDLS(ph)PDGPR		Profiling	Glioblastoma	SILAC	TiO2	Orbitrap Fusion
27834733	P22455	FGFR4	S573	IDH1mut-NHA cells	39376	H0Y9P2	RPPGPDLSPDGPR	RPPGPDLS(ph)PDGPR		Profiling	Glioblastoma	SILAC	TiO2	Orbitrap Fusion
28209619	P22455	FGFR4	S573	Lapatinib@BT-474 cell Parental	8331	J3KPQ0	LREFLRARRPPGPDLSPDGPRSSEGPLSFPV	RPPGPDLS(ph)PDGPR	1	Profiling	Breast cancer	dimethyl labeling	IMAC	Q Exactive
28209619	P22455	FGFR4	S573	Lapatinib@BT-474 cell Resistant	8331	J3KPQ0	LREFLRARRPPGPDLSPDGPRSSEGPLSFPV	RPPGPDLS(ph)PDGPR	1	Profiling	Breast cancer	dimethyl labeling	IMAC	Q Exactive
28209619	P22455	FGFR4	S573	Untreated@BT-474 cells Parental	8331	J3KPQ0	LREFLRARRPPGPDLSPDGPRSSEGPLSFPV	RPPGPDLS(ph)PDGPR	1	Profiling	Breast cancer	dimethyl labeling	IMAC	Q Exactive
29414761	P22455	FGFR4	S573	Insulin@HepG2 cells	31952	P22455	ARRPPGPDLSPDGPR	ARRPPGPDLS(ph)PDGPR		Profiling	Obesity	SILAC	TiO2	Orbitrap Q-Exactive HF
29414761	P22455	FGFR4	S573	Insulin@HepG2 cells	31952	P22455	ARRPPGPDLSPDGPR	ARRPPGPDLS(ph)PDGPR		Profiling	Obesity	SILAC	TiO2	Orbitrap Q-Exactive HF
29414761	P22455	FGFR4	S573	Insulin@HepG2 cells	31952	P22455	ARRPPGPDLSPDGPR	ARRPPGPDLS(ph)PDGPR		Profiling	Obesity	SILAC	TiO2	Orbitrap Q-Exactive HF
29414761	P22455	FGFR4	S573	Insulin@HepG2 cells	31952	P22455	ARRPPGPDLSPDGPR	ARRPPGPDLS(ph)PDGPR		Profiling	Obesity	SILAC	TiO2	Orbitrap Q-Exactive HF
29414761	P22455	FGFR4	S573	Insulin@HepG2 cells	31952	P22455	ARRPPGPDLSPDGPR	ARRPPGPDLS(ph)PDGPR		Profiling	Obesity	SILAC	TiO2	Orbitrap Q-Exactive HF
29414761	P22455	FGFR4	S573	Insulin@HepG2 cells	31952	P22455	ARRPPGPDLSPDGPR	ARRPPGPDLS(ph)PDGPR		Profiling	Obesity	SILAC	TiO2	Orbitrap Q-Exactive HF
29414761	P22455	FGFR4	S573	Insulin@HepG2 cells	31952	P22455	ARRPPGPDLSPDGPR	ARRPPGPDLS(ph)PDGPR		Profiling	Obesity	SILAC	TiO2	Orbitrap Q-Exactive HF
29414761	P22455	FGFR4	S573	Insulin@HepG2 cells	31952	P22455	ARRPPGPDLSPDGPR	ARRPPGPDLS(ph)PDGPR		Profiling	Obesity	SILAC	TiO2	Orbitrap Q-Exactive HF
29414761	P22455	FGFR4	S573	Insulin@HepG2 cells	31952	P22455	ARRPPGPDLSPDGPR	ARRPPGPDLS(ph)PDGPR		Profiling	Obesity	SILAC	TiO2	Orbitrap Q-Exactive HF
29414761	P22455	FGFR4	S573	Insulin@HepG2 cells	31952	P22455	ARRPPGPDLSPDGPR	ARRPPGPDLS(ph)PDGPR		Profiling	Obesity	SILAC	TiO2	Orbitrap Q-Exactive HF
29414761	P22455	FGFR4	S573	Insulin@HepG2 cells	31952	P22455	ARRPPGPDLSPDGPR	ARRPPGPDLS(ph)PDGPR		Profiling	Obesity	SILAC	TiO2	Orbitrap Q-Exactive HF
29414761	P22455	FGFR4	S573	Insulin@HepG2 cells	31952	P22455	ARRPPGPDLSPDGPR	ARRPPGPDLS(ph)PDGPR		Profiling	Obesity	SILAC	TiO2	Orbitrap Q-Exactive HF
29414761	P22455	FGFR4	S573	Insulin@HepG2 cells	31952	P22455	ARRPPGPDLSPDGPR	ARRPPGPDLS(ph)PDGPR		Profiling	Obesity	SILAC	TiO2	Orbitrap Q-Exactive HF
29414761	P22455	FGFR4	S573	Insulin@HepG2 cells	31952	P22455	ARRPPGPDLSPDGPR	ARRPPGPDLS(ph)PDGPR		Profiling	Obesity	SILAC	TiO2	Orbitrap Q-Exactive HF
29414761	P22455	FGFR4	S573	Insulin@HepG2 cells	31952	P22455	ARRPPGPDLSPDGPR	ARRPPGPDLS(ph)PDGPR		Profiling	Obesity	SILAC	TiO2	Orbitrap Q-Exactive HF
29414761	P22455	FGFR4	S573	Insulin@HepG2 cells	31952	P22455	ARRPPGPDLSPDGPR	ARRPPGPDLS(ph)PDGPR		Profiling	Obesity	SILAC	TiO2	Orbitrap Q-Exactive HF
29414761	P22455	FGFR4	S573	Insulin@HepG2 cells	31952	P22455	ARRPPGPDLSPDGPR	ARRPPGPDLS(ph)PDGPR		Profiling	Obesity	SILAC	TiO2	Orbitrap Q-Exactive HF
29414761	P22455	FGFR4	S573	Insulin@HepG2 cells	31952	P22455	ARRPPGPDLSPDGPR	ARRPPGPDLS(ph)PDGPR		Profiling	Obesity	SILAC	TiO2	Orbitrap Q-Exactive HF
29414761	P22455	FGFR4	S573	Palmitate+Insulin@HepG2 cells	31952	P22455	ARRPPGPDLSPDGPR	ARRPPGPDLS(ph)PDGPR		Profiling	Obesity	SILAC	TiO2	Orbitrap Q-Exactive HF
29414761	P22455	FGFR4	S573	Palmitate+Insulin@HepG2 cells	31952	P22455	ARRPPGPDLSPDGPR	ARRPPGPDLS(ph)PDGPR		Profiling	Obesity	SILAC	TiO2	Orbitrap Q-Exactive HF
29414761	P22455	FGFR4	S573	Palmitate+Insulin@HepG2 cells	31952	P22455	ARRPPGPDLSPDGPR	ARRPPGPDLS(ph)PDGPR		Profiling	Obesity	SILAC	TiO2	Orbitrap Q-Exactive HF
29414761	P22455	FGFR4	S573	Palmitate+Insulin@HepG2 cells	31952	P22455	ARRPPGPDLSPDGPR	ARRPPGPDLS(ph)PDGPR		Profiling	Obesity	SILAC	TiO2	Orbitrap Q-Exactive HF
29414761	P22455	FGFR4	S573	Palmitate+Insulin@HepG2 cells	31952	P22455	ARRPPGPDLSPDGPR	ARRPPGPDLS(ph)PDGPR		Profiling	Obesity	SILAC	TiO2	Orbitrap Q-Exactive HF
29414761	P22455	FGFR4	S573	Palmitate+Insulin@HepG2 cells	31952	P22455	ARRPPGPDLSPDGPR	ARRPPGPDLS(ph)PDGPR		Profiling	Obesity	SILAC	TiO2	Orbitrap Q-Exactive HF
29414761	P22455	FGFR4	S573	Palmitate+Insulin@HepG2 cells	31952	P22455	ARRPPGPDLSPDGPR	ARRPPGPDLS(ph)PDGPR		Profiling	Obesity	SILAC	TiO2	Orbitrap Q-Exactive HF
29414761	P22455	FGFR4	S573	Palmitate+Insulin@HepG2 cells	31952	P22455	ARRPPGPDLSPDGPR	ARRPPGPDLS(ph)PDGPR		Profiling	Obesity	SILAC	TiO2	Orbitrap Q-Exactive HF
29414761	P22455	FGFR4	S573	Palmitate+Insulin@HepG2 cells	31952	P22455	ARRPPGPDLSPDGPR	ARRPPGPDLS(ph)PDGPR		Profiling	Obesity	SILAC	TiO2	Orbitrap Q-Exactive HF
29414761	P22455	FGFR4	S573	Palmitate+Insulin@HepG2 cells	31952	P22455	ARRPPGPDLSPDGPR	ARRPPGPDLS(ph)PDGPR		Profiling	Obesity	SILAC	TiO2	Orbitrap Q-Exactive HF
29414761	P22455	FGFR4	S573	Palmitate+Insulin@HepG2 cells	31952	P22455	ARRPPGPDLSPDGPR	ARRPPGPDLS(ph)PDGPR		Profiling	Obesity	SILAC	TiO2	Orbitrap Q-Exactive HF
29414761	P22455	FGFR4	S573	Palmitate+Insulin@HepG2 cells	31952	P22455	ARRPPGPDLSPDGPR	ARRPPGPDLS(ph)PDGPR		Profiling	Obesity	SILAC	TiO2	Orbitrap Q-Exactive HF
29414761	P22455	FGFR4	S573	Palmitate+Insulin@HepG2 cells	31952	P22455	ARRPPGPDLSPDGPR	ARRPPGPDLS(ph)PDGPR		Profiling	Obesity	SILAC	TiO2	Orbitrap Q-Exactive HF
29414761	P22455	FGFR4	S573	Palmitate+Insulin@HepG2 cells	31952	P22455	ARRPPGPDLSPDGPR	ARRPPGPDLS(ph)PDGPR		Profiling	Obesity	SILAC	TiO2	Orbitrap Q-Exactive HF
29414761	P22455	FGFR4	S573	Palmitate+Insulin@HepG2 cells	31952	P22455	ARRPPGPDLSPDGPR	ARRPPGPDLS(ph)PDGPR		Profiling	Obesity	SILAC	TiO2	Orbitrap Q-Exactive HF
29414761	P22455	FGFR4	S573	Palmitate+Insulin@HepG2 cells	31952	P22455	ARRPPGPDLSPDGPR	ARRPPGPDLS(ph)PDGPR		Profiling	Obesity	SILAC	TiO2	Orbitrap Q-Exactive HF
29414761	P22455	FGFR4	S573	Palmitate+Insulin@HepG2 cells	31952	P22455	ARRPPGPDLSPDGPR	ARRPPGPDLS(ph)PDGPR		Profiling	Obesity	SILAC	TiO2	Orbitrap Q-Exactive HF
29414761	P22455	FGFR4	S573	Palmitate+Insulin@HepG2 cells	31952	P22455	ARRPPGPDLSPDGPR	ARRPPGPDLS(ph)PDGPR		Profiling	Obesity	SILAC	TiO2	Orbitrap Q-Exactive HF
29414761	P22455	FGFR4	S573	Palmitate@HepG2 cells	39311	P22455	ARRPPGPDLSPDGPR	ARRPPGPDLS(ph)PDGPR		Profiling	Obesity	SILAC	TiO2	Orbitrap Q-Exactive HF
29414761	P22455	FGFR4	S573	Palmitate@HepG2 cells	39311	P22455	ARRPPGPDLSPDGPR	ARRPPGPDLS(ph)PDGPR		Profiling	Obesity	SILAC	TiO2	Orbitrap Q-Exactive HF
29414761	P22455	FGFR4	S573	Palmitate@HepG2 cells	39311	P22455	ARRPPGPDLSPDGPR	ARRPPGPDLS(ph)PDGPR		Profiling	Obesity	SILAC	TiO2	Orbitrap Q-Exactive HF
29414761	P22455	FGFR4	S573	Palmitate@HepG2 cells	39311	P22455	ARRPPGPDLSPDGPR	ARRPPGPDLS(ph)PDGPR		Profiling	Obesity	SILAC	TiO2	Orbitrap Q-Exactive HF
29414761	P22455	FGFR4	S573	Palmitate@HepG2 cells	39311	P22455	ARRPPGPDLSPDGPR	ARRPPGPDLS(ph)PDGPR		Profiling	Obesity	SILAC	TiO2	Orbitrap Q-Exactive HF
29414761	P22455	FGFR4	S573	Palmitate@HepG2 cells	39311	P22455	ARRPPGPDLSPDGPR	ARRPPGPDLS(ph)PDGPR		Profiling	Obesity	SILAC	TiO2	Orbitrap Q-Exactive HF
29414761	P22455	FGFR4	S573	Palmitate@HepG2 cells	39311	P22455	ARRPPGPDLSPDGPR	ARRPPGPDLS(ph)PDGPR		Profiling	Obesity	SILAC	TiO2	Orbitrap Q-Exactive HF
29414761	P22455	FGFR4	S573	Palmitate@HepG2 cells	39311	P22455	ARRPPGPDLSPDGPR	ARRPPGPDLS(ph)PDGPR		Profiling	Obesity	SILAC	TiO2	Orbitrap Q-Exactive HF
29414761	P22455	FGFR4	S573	Palmitate@HepG2 cells	39311	P22455	ARRPPGPDLSPDGPR	ARRPPGPDLS(ph)PDGPR		Profiling	Obesity	SILAC	TiO2	Orbitrap Q-Exactive HF
29414761	P22455	FGFR4	S573	Palmitate@HepG2 cells	39311	P22455	ARRPPGPDLSPDGPR	ARRPPGPDLS(ph)PDGPR		Profiling	Obesity	SILAC	TiO2	Orbitrap Q-Exactive HF
29414761	P22455	FGFR4	S573	Palmitate@HepG2 cells	39311	P22455	ARRPPGPDLSPDGPR	ARRPPGPDLS(ph)PDGPR		Profiling	Obesity	SILAC	TiO2	Orbitrap Q-Exactive HF
29414761	P22455	FGFR4	S573	Palmitate@HepG2 cells	39311	P22455	ARRPPGPDLSPDGPR	ARRPPGPDLS(ph)PDGPR		Profiling	Obesity	SILAC	TiO2	Orbitrap Q-Exactive HF
29414761	P22455	FGFR4	S573	Palmitate@HepG2 cells	39311	P22455	ARRPPGPDLSPDGPR	ARRPPGPDLS(ph)PDGPR		Profiling	Obesity	SILAC	TiO2	Orbitrap Q-Exactive HF
29414761	P22455	FGFR4	S573	Palmitate@HepG2 cells	39311	P22455	ARRPPGPDLSPDGPR	ARRPPGPDLS(ph)PDGPR		Profiling	Obesity	SILAC	TiO2	Orbitrap Q-Exactive HF
29414761	P22455	FGFR4	S573	Palmitate@HepG2 cells	39311	P22455	ARRPPGPDLSPDGPR	ARRPPGPDLS(ph)PDGPR		Profiling	Obesity	SILAC	TiO2	Orbitrap Q-Exactive HF
29414761	P22455	FGFR4	S573	Untreated@HepG2 cells_29414761	39311	P22455	ARRPPGPDLSPDGPR	ARRPPGPDLS(ph)PDGPR		Profiling	Obesity	SILAC	TiO2	Orbitrap Q-Exactive HF
29414761	P22455	FGFR4	S573	Untreated@HepG2 cells_29414761	39311	P22455	ARRPPGPDLSPDGPR	ARRPPGPDLS(ph)PDGPR		Profiling	Obesity	SILAC	TiO2	Orbitrap Q-Exactive HF
29414761	P22455	FGFR4	S573	Untreated@HepG2 cells_29414761	39311	P22455	ARRPPGPDLSPDGPR	ARRPPGPDLS(ph)PDGPR		Profiling	Obesity	SILAC	TiO2	Orbitrap Q-Exactive HF
29414761	P22455	FGFR4	S573	Untreated@HepG2 cells_29414761	39311	P22455	ARRPPGPDLSPDGPR	ARRPPGPDLS(ph)PDGPR		Profiling	Obesity	SILAC	TiO2	Orbitrap Q-Exactive HF
29414761	P22455	FGFR4	S573	Untreated@HepG2 cells_29414761	39311	P22455	ARRPPGPDLSPDGPR	ARRPPGPDLS(ph)PDGPR		Profiling	Obesity	SILAC	TiO2	Orbitrap Q-Exactive HF
29414761	P22455	FGFR4	S573	Untreated@HepG2 cells_29414761	39311	P22455	ARRPPGPDLSPDGPR	ARRPPGPDLS(ph)PDGPR		Profiling	Obesity	SILAC	TiO2	Orbitrap Q-Exactive HF
29414761	P22455	FGFR4	S573	Untreated@HepG2 cells_29414761	39311	P22455	ARRPPGPDLSPDGPR	ARRPPGPDLS(ph)PDGPR		Profiling	Obesity	SILAC	TiO2	Orbitrap Q-Exactive HF
29414761	P22455	FGFR4	S573	Untreated@HepG2 cells_29414761	39311	P22455	ARRPPGPDLSPDGPR	ARRPPGPDLS(ph)PDGPR		Profiling	Obesity	SILAC	TiO2	Orbitrap Q-Exactive HF
29414761	P22455	FGFR4	S573	Untreated@HepG2 cells_29414761	39311	P22455	ARRPPGPDLSPDGPR	ARRPPGPDLS(ph)PDGPR		Profiling	Obesity	SILAC	TiO2	Orbitrap Q-Exactive HF
29414761	P22455	FGFR4	S573	Untreated@HepG2 cells_29414761	39311	P22455	ARRPPGPDLSPDGPR	ARRPPGPDLS(ph)PDGPR		Profiling	Obesity	SILAC	TiO2	Orbitrap Q-Exactive HF
29414761	P22455	FGFR4	S573	Untreated@HepG2 cells_29414761	39311	P22455	ARRPPGPDLSPDGPR	ARRPPGPDLS(ph)PDGPR		Profiling	Obesity	SILAC	TiO2	Orbitrap Q-Exactive HF
29414761	P22455	FGFR4	S573	Untreated@HepG2 cells_29414761	39311	P22455	ARRPPGPDLSPDGPR	ARRPPGPDLS(ph)PDGPR		Profiling	Obesity	SILAC	TiO2	Orbitrap Q-Exactive HF
29414761	P22455	FGFR4	S573	Untreated@HepG2 cells_29414761	39311	P22455	ARRPPGPDLSPDGPR	ARRPPGPDLS(ph)PDGPR		Profiling	Obesity	SILAC	TiO2	Orbitrap Q-Exactive HF
29414761	P22455	FGFR4	S573	Untreated@HepG2 cells_29414761	39311	P22455	ARRPPGPDLSPDGPR	ARRPPGPDLS(ph)PDGPR		Profiling	Obesity	SILAC	TiO2	Orbitrap Q-Exactive HF
29414761	P22455	FGFR4	S573	Untreated@HepG2 cells_29414761	39311	P22455	ARRPPGPDLSPDGPR	ARRPPGPDLS(ph)PDGPR		Profiling	Obesity	SILAC	TiO2	Orbitrap Q-Exactive HF
30061712	P22455	FGFR4	S573	2D cultured HCT116 spheroids-R1	16272	P22455			1	Profiling	Colorectal Cancer	TMT	IMAC	Q Exactive
30061712	P22455	FGFR4	S419	2D cultured HCT116 spheroids-R2	19105	P22455			0.99993	Profiling	Colorectal Cancer	TMT	IMAC	Q Exactive
30061712	P22455	FGFR4	S573	2D cultured HCT116 spheroids-R2	19105	P22455			1	Profiling	Colorectal Cancer	TMT	IMAC	Q Exactive
30061712	P22455	FGFR4	S573	2D cultured HCT116 spheroids-R3	19354	P22455			1	Profiling	Colorectal Cancer	TMT	IMAC	Q Exactive
30061712	P22455	FGFR4	S573	2D cultured(Acetone)HCT116 spheroids-R1	12192	P22455			1	Profiling	Colorectal Cancer	TMT	IMAC	Q Exactive
30061712	P22455	FGFR4	S419	2D cultured(Acetone)HCT116 spheroids-R2	11684	P22455			0.999999	Profiling	Colorectal Cancer	TMT	IMAC	Q Exactive
30061712	P22455	FGFR4	S573	2D cultured(Acetone)HCT116 spheroids-R2	11684	P22455			1	Profiling	Colorectal Cancer	TMT	IMAC	Q Exactive
30061712	P22455	FGFR4	S573	2D cultured(Acetone)HCT116 spheroids-R3	11968	P22455			1	Profiling	Colorectal Cancer	TMT	IMAC	Q Exactive
30061712	P22455	FGFR4	S573	3D cultured(CR)HCT116 spheroids-R1	16480	P22455			1	Profiling	Colorectal Cancer	TMT	IMAC	Q Exactive
30061712	P22455	FGFR4	S419	3D cultured(CR)HCT116 spheroids-R2	12561	P22455			0.977188	Profiling	Colorectal Cancer	TMT	IMAC	Q Exactive
30061712	P22455	FGFR4	S573	3D cultured(CR)HCT116 spheroids-R2	12561	P22455			1	Profiling	Colorectal Cancer	TMT	IMAC	Q Exactive
30061712	P22455	FGFR4	S573	3D cultured(CR)HCT116 spheroids-R3	12880	P22455			1	Profiling	Colorectal Cancer	TMT	IMAC	Q Exactive
30061712	P22455	FGFR4	S419	3D cultured(Dispase)HCT116 spheroids-R1	17852	P22455			0.999972	Profiling	Colorectal Cancer	TMT	IMAC	Q Exactive
30061712	P22455	FGFR4	S419	3D cultured(Dispase)HCT116 spheroids-R2	16226	P22455			0.995617	Profiling	Colorectal Cancer	TMT	IMAC	Q Exactive
30061712	P22455	FGFR4	S573	3D cultured(Dispase)HCT116 spheroids-R2	16226	P22455			1	Profiling	Colorectal Cancer	TMT	IMAC	Q Exactive
30061712	P22455	FGFR4	S573	3D cultured(Dispase)HCT116 spheroids-R3	16624	P22455			1	Profiling	Colorectal Cancer	TMT	IMAC	Q Exactive
31994402	P22455	FGFR4	S419	PCDH-empty vector@Huh7 cell line	5254(Class I)	P22455	ATVQKLSRFPLARQFSLESGSSGKSSSSLVR	QFS(ph)LESGSSGK	0.994098	Profiling	Cancer-study	Label-free	TiO2	Q-Exactive HF
31994402	P22455	FGFR4	S419	PIM@Huh7 cell line	5254(Class I)	P22455	ATVQKLSRFPLARQFSLESGSSGKSSSSLVR	QFS(ph)LESGSSGK	0.994098	Profiling	Cancer-study	Label-free	TiO2	Q-Exactive HF
32755597	P22455	FGFR4	Y754	KIs@C3A cell line	7943	P22455	LVEALDKVLLAVSEEYLDLRLTFGPYSPSGG		1	profiling	Liver Cancer	Labelling Not mention	IMAC	Orbitrap Elite or Orbitrap Fusion Lumos Tribrid
32755597	P22455	FGFR4	S573	KIs@C3A cell line	7943	P22455	LREFLRARRPPGPDLSPDGPRSSEGPLSFPV		1	profiling	Liver Cancer	Labelling Not mention	IMAC	Orbitrap Elite or Orbitrap Fusion Lumos Tribrid
32755597	P22455	FGFR4	S419	KIs@C3A cell line	7943	P22455	ATVQKLSRFPLARQFSLESGSSGKSSSSLVR		1	profiling	Liver Cancer	Labelling Not mention	IMAC	Orbitrap Elite or Orbitrap Fusion Lumos Tribrid
32755597	P22455	FGFR4	Y754	KIs@Hep3B2 cell line	7943	P22455	LVEALDKVLLAVSEEYLDLRLTFGPYSPSGG		1	profiling	Liver Cancer	Labelling Not mention	IMAC	Orbitrap Elite or Orbitrap Fusion Lumos Tribrid
32755597	P22455	FGFR4	S573	KIs@Hep3B2 cell line	7943	P22455	LREFLRARRPPGPDLSPDGPRSSEGPLSFPV		1	profiling	Liver Cancer	Labelling Not mention	IMAC	Orbitrap Elite or Orbitrap Fusion Lumos Tribrid
32755597	P22455	FGFR4	S419	KIs@Hep3B2 cell line	7943	P22455	ATVQKLSRFPLARQFSLESGSSGKSSSSLVR		1	profiling	Liver Cancer	Labelling Not mention	IMAC	Orbitrap Elite or Orbitrap Fusion Lumos Tribrid
32755597	P22455	FGFR4	Y754	KIs@HepG2 cell line	7943	P22455	LVEALDKVLLAVSEEYLDLRLTFGPYSPSGG		1	profiling	Liver Cancer	Labelling Not mention	IMAC	Orbitrap Elite or Orbitrap Fusion Lumos Tribrid
32755597	P22455	FGFR4	S573	KIs@HepG2 cell line	7943	P22455	LREFLRARRPPGPDLSPDGPRSSEGPLSFPV		1	profiling	Liver Cancer	Labelling Not mention	IMAC	Orbitrap Elite or Orbitrap Fusion Lumos Tribrid
32755597	P22455	FGFR4	S419	KIs@HepG2 cell line	7943	P22455	ATVQKLSRFPLARQFSLESGSSGKSSSSLVR		1	profiling	Liver Cancer	Labelling Not mention	IMAC	Orbitrap Elite or Orbitrap Fusion Lumos Tribrid
32755597	P22455	FGFR4	Y754	KIs@Huh7 cell line	7943	P22455	LVEALDKVLLAVSEEYLDLRLTFGPYSPSGG		1	profiling	Liver Cancer	Labelling Not mention	IMAC	Orbitrap Elite or Orbitrap Fusion Lumos Tribrid
32755597	P22455	FGFR4	S573	KIs@Huh7 cell line	7943	P22455	LREFLRARRPPGPDLSPDGPRSSEGPLSFPV		1	profiling	Liver Cancer	Labelling Not mention	IMAC	Orbitrap Elite or Orbitrap Fusion Lumos Tribrid
32755597	P22455	FGFR4	S419	KIs@Huh7 cell line	7943	P22455	ATVQKLSRFPLARQFSLESGSSGKSSSSLVR		1	profiling	Liver Cancer	Labelling Not mention	IMAC	Orbitrap Elite or Orbitrap Fusion Lumos Tribrid
32755597	P22455	FGFR4	Y754	KIs@JHH4 cell line	7943	P22455	LVEALDKVLLAVSEEYLDLRLTFGPYSPSGG		1	profiling	Liver Cancer	Labelling Not mention	IMAC	Orbitrap Elite or Orbitrap Fusion Lumos Tribrid
32755597	P22455	FGFR4	S573	KIs@JHH4 cell line	7943	P22455	LREFLRARRPPGPDLSPDGPRSSEGPLSFPV		1	profiling	Liver Cancer	Labelling Not mention	IMAC	Orbitrap Elite or Orbitrap Fusion Lumos Tribrid
32755597	P22455	FGFR4	S419	KIs@JHH4 cell line	7943	P22455	ATVQKLSRFPLARQFSLESGSSGKSSSSLVR		1	profiling	Liver Cancer	Labelling Not mention	IMAC	Orbitrap Elite or Orbitrap Fusion Lumos Tribrid
32755597	P22455	FGFR4	Y754	KIs@JHH6 cell line	7943	P22455	LVEALDKVLLAVSEEYLDLRLTFGPYSPSGG		1	profiling	Liver Cancer	Labelling Not mention	IMAC	Orbitrap Elite or Orbitrap Fusion Lumos Tribrid
32755597	P22455	FGFR4	S573	KIs@JHH6 cell line	7943	P22455	LREFLRARRPPGPDLSPDGPRSSEGPLSFPV		1	profiling	Liver Cancer	Labelling Not mention	IMAC	Orbitrap Elite or Orbitrap Fusion Lumos Tribrid
32755597	P22455	FGFR4	S419	KIs@JHH6 cell line	7943	P22455	ATVQKLSRFPLARQFSLESGSSGKSSSSLVR		1	profiling	Liver Cancer	Labelling Not mention	IMAC	Orbitrap Elite or Orbitrap Fusion Lumos Tribrid
32755597	P22455	FGFR4	Y754	KIs@NIH-H684 cell line	7943	P22455	LVEALDKVLLAVSEEYLDLRLTFGPYSPSGG		1	profiling	Liver Cancer	Labelling Not mention	IMAC	Orbitrap Elite or Orbitrap Fusion Lumos Tribrid
32755597	P22455	FGFR4	S573	KIs@NIH-H684 cell line	7943	P22455	LREFLRARRPPGPDLSPDGPRSSEGPLSFPV		1	profiling	Liver Cancer	Labelling Not mention	IMAC	Orbitrap Elite or Orbitrap Fusion Lumos Tribrid
32755597	P22455	FGFR4	S419	KIs@NIH-H684 cell line	7943	P22455	ATVQKLSRFPLARQFSLESGSSGKSSSSLVR		1	profiling	Liver Cancer	Labelling Not mention	IMAC	Orbitrap Elite or Orbitrap Fusion Lumos Tribrid
32755597	P22455	FGFR4	Y754	KIs@PLC5 cell line	7943	P22455	LVEALDKVLLAVSEEYLDLRLTFGPYSPSGG		1	profiling	Liver Cancer	Labelling Not mention	IMAC	Orbitrap Elite or Orbitrap Fusion Lumos Tribrid
32755597	P22455	FGFR4	S573	KIs@PLC5 cell line	7943	P22455	LREFLRARRPPGPDLSPDGPRSSEGPLSFPV		1	profiling	Liver Cancer	Labelling Not mention	IMAC	Orbitrap Elite or Orbitrap Fusion Lumos Tribrid
32755597	P22455	FGFR4	S419	KIs@PLC5 cell line	7943	P22455	ATVQKLSRFPLARQFSLESGSSGKSSSSLVR		1	profiling	Liver Cancer	Labelling Not mention	IMAC	Orbitrap Elite or Orbitrap Fusion Lumos Tribrid
32755597	P22455	FGFR4	Y754	KIs@SKHep1 cell line	7943	P22455	LVEALDKVLLAVSEEYLDLRLTFGPYSPSGG		1	profiling	Liver Cancer	Labelling Not mention	IMAC	Orbitrap Elite or Orbitrap Fusion Lumos Tribrid
32755597	P22455	FGFR4	S573	KIs@SKHep1 cell line	7943	P22455	LREFLRARRPPGPDLSPDGPRSSEGPLSFPV		1	profiling	Liver Cancer	Labelling Not mention	IMAC	Orbitrap Elite or Orbitrap Fusion Lumos Tribrid
32755597	P22455	FGFR4	S419	KIs@SKHep1 cell line	7943	P22455	ATVQKLSRFPLARQFSLESGSSGKSSSSLVR		1	profiling	Liver Cancer	Labelling Not mention	IMAC	Orbitrap Elite or Orbitrap Fusion Lumos Tribrid
32755597	P22455	FGFR4	Y754	KIs@Snu387 cell line	7943	P22455	LVEALDKVLLAVSEEYLDLRLTFGPYSPSGG		1	profiling	Liver Cancer	Labelling Not mention	IMAC	Orbitrap Elite or Orbitrap Fusion Lumos Tribrid
32755597	P22455	FGFR4	S573	KIs@Snu387 cell line	7943	P22455	LREFLRARRPPGPDLSPDGPRSSEGPLSFPV		1	profiling	Liver Cancer	Labelling Not mention	IMAC	Orbitrap Elite or Orbitrap Fusion Lumos Tribrid
32755597	P22455	FGFR4	S419	KIs@Snu387 cell line	7943	P22455	ATVQKLSRFPLARQFSLESGSSGKSSSSLVR		1	profiling	Liver Cancer	Labelling Not mention	IMAC	Orbitrap Elite or Orbitrap Fusion Lumos Tribrid
32755597	P22455	FGFR4	Y754	KIs@Snu398 cell line	7943	P22455	LVEALDKVLLAVSEEYLDLRLTFGPYSPSGG		1	profiling	Liver Cancer	Labelling Not mention	IMAC	Orbitrap Elite or Orbitrap Fusion Lumos Tribrid
32755597	P22455	FGFR4	S573	KIs@Snu398 cell line	7943	P22455	LREFLRARRPPGPDLSPDGPRSSEGPLSFPV		1	profiling	Liver Cancer	Labelling Not mention	IMAC	Orbitrap Elite or Orbitrap Fusion Lumos Tribrid
32755597	P22455	FGFR4	S419	KIs@Snu398 cell line	7943	P22455	ATVQKLSRFPLARQFSLESGSSGKSSSSLVR		1	profiling	Liver Cancer	Labelling Not mention	IMAC	Orbitrap Elite or Orbitrap Fusion Lumos Tribrid
32755597	P22455	FGFR4	Y754	KIs@Snu423 cell line	7943	P22455	LVEALDKVLLAVSEEYLDLRLTFGPYSPSGG		1	profiling	Liver Cancer	Labelling Not mention	IMAC	Orbitrap Elite or Orbitrap Fusion Lumos Tribrid
32755597	P22455	FGFR4	S573	KIs@Snu423 cell line	7943	P22455	LREFLRARRPPGPDLSPDGPRSSEGPLSFPV		1	profiling	Liver Cancer	Labelling Not mention	IMAC	Orbitrap Elite or Orbitrap Fusion Lumos Tribrid
32755597	P22455	FGFR4	S419	KIs@Snu423 cell line	7943	P22455	ATVQKLSRFPLARQFSLESGSSGKSSSSLVR		1	profiling	Liver Cancer	Labelling Not mention	IMAC	Orbitrap Elite or Orbitrap Fusion Lumos Tribrid
32755597	P22455	FGFR4	Y754	KIs@Snu449 cell line	7943	P22455	LVEALDKVLLAVSEEYLDLRLTFGPYSPSGG		1	profiling	Liver Cancer	Labelling Not mention	IMAC	Orbitrap Elite or Orbitrap Fusion Lumos Tribrid
32755597	P22455	FGFR4	S573	KIs@Snu449 cell line	7943	P22455	LREFLRARRPPGPDLSPDGPRSSEGPLSFPV		1	profiling	Liver Cancer	Labelling Not mention	IMAC	Orbitrap Elite or Orbitrap Fusion Lumos Tribrid
32755597	P22455	FGFR4	S419	KIs@Snu449 cell line	7943	P22455	ATVQKLSRFPLARQFSLESGSSGKSSSSLVR		1	profiling	Liver Cancer	Labelling Not mention	IMAC	Orbitrap Elite or Orbitrap Fusion Lumos Tribrid
32755597	P22455	FGFR4	Y754	KIs@Snu475 cell line	7943	P22455	LVEALDKVLLAVSEEYLDLRLTFGPYSPSGG		1	profiling	Liver Cancer	Labelling Not mention	IMAC	Orbitrap Elite or Orbitrap Fusion Lumos Tribrid
32755597	P22455	FGFR4	S573	KIs@Snu475 cell line	7943	P22455	LREFLRARRPPGPDLSPDGPRSSEGPLSFPV		1	profiling	Liver Cancer	Labelling Not mention	IMAC	Orbitrap Elite or Orbitrap Fusion Lumos Tribrid
32755597	P22455	FGFR4	S419	KIs@Snu475 cell line	7943	P22455	ATVQKLSRFPLARQFSLESGSSGKSSSSLVR		1	profiling	Liver Cancer	Labelling Not mention	IMAC	Orbitrap Elite or Orbitrap Fusion Lumos Tribrid
32755597	P22455	FGFR4	Y754	KIs@Snu761 cell line	7943	P22455	LVEALDKVLLAVSEEYLDLRLTFGPYSPSGG		1	profiling	Liver Cancer	Labelling Not mention	IMAC	Orbitrap Elite or Orbitrap Fusion Lumos Tribrid
32755597	P22455	FGFR4	S573	KIs@Snu761 cell line	7943	P22455	LREFLRARRPPGPDLSPDGPRSSEGPLSFPV		1	profiling	Liver Cancer	Labelling Not mention	IMAC	Orbitrap Elite or Orbitrap Fusion Lumos Tribrid
32755597	P22455	FGFR4	S419	KIs@Snu761 cell line	7943	P22455	ATVQKLSRFPLARQFSLESGSSGKSSSSLVR		1	profiling	Liver Cancer	Labelling Not mention	IMAC	Orbitrap Elite or Orbitrap Fusion Lumos Tribrid
32755597	P22455	FGFR4	Y754	KIs@Snu878 cell line	7943	P22455	LVEALDKVLLAVSEEYLDLRLTFGPYSPSGG		1	profiling	Liver Cancer	Labelling Not mention	IMAC	Orbitrap Elite or Orbitrap Fusion Lumos Tribrid
32755597	P22455	FGFR4	S573	KIs@Snu878 cell line	7943	P22455	LREFLRARRPPGPDLSPDGPRSSEGPLSFPV		1	profiling	Liver Cancer	Labelling Not mention	IMAC	Orbitrap Elite or Orbitrap Fusion Lumos Tribrid
32755597	P22455	FGFR4	S419	KIs@Snu878 cell line	7943	P22455	ATVQKLSRFPLARQFSLESGSSGKSSSSLVR		1	profiling	Liver Cancer	Labelling Not mention	IMAC	Orbitrap Elite or Orbitrap Fusion Lumos Tribrid
32755597	P22455	FGFR4	Y754	KIs@Snu886 cell line	7943	P22455	LVEALDKVLLAVSEEYLDLRLTFGPYSPSGG		1	profiling	Liver Cancer	Labelling Not mention	IMAC	Orbitrap Elite or Orbitrap Fusion Lumos Tribrid
32755597	P22455	FGFR4	S573	KIs@Snu886 cell line	7943	P22455	LREFLRARRPPGPDLSPDGPRSSEGPLSFPV		1	profiling	Liver Cancer	Labelling Not mention	IMAC	Orbitrap Elite or Orbitrap Fusion Lumos Tribrid
32755597	P22455	FGFR4	S419	KIs@Snu886 cell line	7943	P22455	ATVQKLSRFPLARQFSLESGSSGKSSSSLVR		1	profiling	Liver Cancer	Labelling Not mention	IMAC	Orbitrap Elite or Orbitrap Fusion Lumos Tribrid
32859902	P22455	FGFR4	S573	CVB3 infection(10h)@HeLa R19 cells	51423	P22455	LREFLRARRPPGPDLSPDGPRSSEGPLSFPV		1	Profiling	Infection	Label free	IMAC	Orbitrap Fusion or Q Exactive Plus
32859902	P22455	FGFR4	S573	CVB3 infection(10h)@HeLa R19 cells	51423	P22455	LREFLRARRPPGPDLSPDGPRSSEGPLSFPV		1	Profiling	Infection	Label free	IMAC	Orbitrap Fusion or Q Exactive Plus
32859902	P22455	FGFR4	S573	CVB3 infection(2h)@HeLa R19 cells	51423	P22455	LREFLRARRPPGPDLSPDGPRSSEGPLSFPV		1	Profiling	Infection	Label free	IMAC	Orbitrap Fusion or Q Exactive Plus
32859902	P22455	FGFR4	S573	CVB3 infection(2h)@HeLa R19 cells	51423	P22455	LREFLRARRPPGPDLSPDGPRSSEGPLSFPV		1	Profiling	Infection	Label free	IMAC	Orbitrap Fusion or Q Exactive Plus
32859902	P22455	FGFR4	S573	CVB3 infection(4h)@HeLa R19 cells	51423	P22455	LREFLRARRPPGPDLSPDGPRSSEGPLSFPV		1	Profiling	Infection	Label free	IMAC	Orbitrap Fusion or Q Exactive Plus
32859902	P22455	FGFR4	S573	CVB3 infection(4h)@HeLa R19 cells	51423	P22455	LREFLRARRPPGPDLSPDGPRSSEGPLSFPV		1	Profiling	Infection	Label free	IMAC	Orbitrap Fusion or Q Exactive Plus
32859902	P22455	FGFR4	S573	CVB3 infection(6h)@HeLa R19 cells	51423	P22455	LREFLRARRPPGPDLSPDGPRSSEGPLSFPV		1	Profiling	Infection	Label free	IMAC	Orbitrap Fusion or Q Exactive Plus
32859902	P22455	FGFR4	S573	CVB3 infection(6h)@HeLa R19 cells	51423	P22455	LREFLRARRPPGPDLSPDGPRSSEGPLSFPV		1	Profiling	Infection	Label free	IMAC	Orbitrap Fusion or Q Exactive Plus
32859902	P22455	FGFR4	S573	CVB3 infection(8h)@HeLa R19 cells	51423	P22455	LREFLRARRPPGPDLSPDGPRSSEGPLSFPV		1	Profiling	Infection	Label free	IMAC	Orbitrap Fusion or Q Exactive Plus
32859902	P22455	FGFR4	S573	CVB3 infection(8h)@HeLa R19 cells	51423	P22455	LREFLRARRPPGPDLSPDGPRSSEGPLSFPV		1	Profiling	Infection	Label free	IMAC	Orbitrap Fusion or Q Exactive Plus
32859902	P22455	FGFR4	S573	Mock infected(0h)@HeLa R19 cells	51423	P22455	LREFLRARRPPGPDLSPDGPRSSEGPLSFPV		1	Profiling	Infection	Label free	IMAC	Orbitrap Fusion or Q Exactive Plus
32859902	P22455	FGFR4	S573	Mock infected(0h)@HeLa R19 cells	51423	P22455	LREFLRARRPPGPDLSPDGPRSSEGPLSFPV		1	Profiling	Infection	Label free	IMAC	Orbitrap Fusion or Q Exactive Plus
32859902	P22455	FGFR4	S573	Mock infected(10h)@HeLa R19 cells	51423	P22455	LREFLRARRPPGPDLSPDGPRSSEGPLSFPV		1	Profiling	Infection	Label free	IMAC	Orbitrap Fusion or Q Exactive Plus
32859902	P22455	FGFR4	S573	Mock infected(10h)@HeLa R19 cells	51423	P22455	LREFLRARRPPGPDLSPDGPRSSEGPLSFPV		1	Profiling	Infection	Label free	IMAC	Orbitrap Fusion or Q Exactive Plus
34343000	P22455	FGFR4	S573	ERK1 KO(0d)@BRAFMUT 451Lu cells	15124	P22455	LREFLRARRPPGPDLSPDGPRSSEGPLSFPV		1	Profiling	Melanoma	Label free	IMAC(Fe(III)-NTA)	Orbitrap Q Exactive HF
34343000	P22455	FGFR4	S573	ERK1 KO(1d)@BRAFMUT 451Lu cells	15124	P22455	LREFLRARRPPGPDLSPDGPRSSEGPLSFPV		1	Profiling	Melanoma	Label free	IMAC(Fe(III)-NTA)	Orbitrap Q Exactive HF
34343000	P22455	FGFR4	S573	ERK1 KO(3d)@BRAFMUT 451Lu cells	15124	P22455	LREFLRARRPPGPDLSPDGPRSSEGPLSFPV		1	Profiling	Melanoma	Label free	IMAC(Fe(III)-NTA)	Orbitrap Q Exactive HF
34343000	P22455	FGFR4	S573	ERK2 KO(0d)@BRAFMUT 451Lu cells	15124	P22455	LREFLRARRPPGPDLSPDGPRSSEGPLSFPV		1	Profiling	Melanoma	Label free	IMAC(Fe(III)-NTA)	Orbitrap Q Exactive HF
34343000	P22455	FGFR4	S573	ERK2 KO(1d)@BRAFMUT 451Lu cells	15124	P22455	LREFLRARRPPGPDLSPDGPRSSEGPLSFPV		1	Profiling	Melanoma	Label free	IMAC(Fe(III)-NTA)	Orbitrap Q Exactive HF
34343000	P22455	FGFR4	S573	ERK2 KO(3d)@BRAFMUT 451Lu cells	15124	P22455	LREFLRARRPPGPDLSPDGPRSSEGPLSFPV		1	Profiling	Melanoma	Label free	IMAC(Fe(III)-NTA)	Orbitrap Q Exactive HF
34343000	P22455	FGFR4	S573	JUNB KO(0d)@BRAFMUT 451Lu cells	15124	P22455	LREFLRARRPPGPDLSPDGPRSSEGPLSFPV		1	Profiling	Melanoma	Label free	IMAC(Fe(III)-NTA)	Orbitrap Q Exactive HF
34343000	P22455	FGFR4	S573	JUNB KO(1d)@BRAFMUT 451Lu cells	15124	P22455	LREFLRARRPPGPDLSPDGPRSSEGPLSFPV		1	Profiling	Melanoma	Label free	IMAC(Fe(III)-NTA)	Orbitrap Q Exactive HF
34343000	P22455	FGFR4	S573	JUNB KO(3d)@BRAFMUT 451Lu cells	15124	P22455	LREFLRARRPPGPDLSPDGPRSSEGPLSFPV		1	Profiling	Melanoma	Label free	IMAC(Fe(III)-NTA)	Orbitrap Q Exactive HF
34343000	P22455	FGFR4	S573	WT(0d)@BRAFMUT 451Lu cells	15124	P22455	LREFLRARRPPGPDLSPDGPRSSEGPLSFPV		1	Profiling	Melanoma	Label free	IMAC(Fe(III)-NTA)	Orbitrap Q Exactive HF
34343000	P22455	FGFR4	S573	WT(1d)@BRAFMUT 451Lu cells	15124	P22455	LREFLRARRPPGPDLSPDGPRSSEGPLSFPV		1	Profiling	Melanoma	Label free	IMAC(Fe(III)-NTA)	Orbitrap Q Exactive HF
34343000	P22455	FGFR4	S573	WT(3d)@BRAFMUT 451Lu cells	15124	P22455	LREFLRARRPPGPDLSPDGPRSSEGPLSFPV		1	Profiling	Melanoma	Label free	IMAC(Fe(III)-NTA)	Orbitrap Q Exactive HF
34974192	P22455	FGFR4	S573	CCP(0h)@C431A-Parkin HeLa cells	15804	H0Y9P2	LREFLRARRPPGPDLSPDGPRSSEGPLSFPV	ARRPPGPDLS(ph)PDGPR	1	Profiling	Mitophagy	Dimethyl Labeling	IMAC	Q Exactive HF
34974192	P22455	FGFR4	S573	CCP(0h)@WT Parkin HeLa cells	15804	H0Y9P2	LREFLRARRPPGPDLSPDGPRSSEGPLSFPV	ARRPPGPDLS(ph)PDGPR	1	Profiling	Mitophagy	Dimethyl Labeling	IMAC	Q Exactive HF
34974192	P22455	FGFR4	S573	CCP(12h)@C431A-Parkin HeLa cells	15804	H0Y9P2	LREFLRARRPPGPDLSPDGPRSSEGPLSFPV	ARRPPGPDLS(ph)PDGPR	1	Profiling	Mitophagy	Dimethyl Labeling	IMAC	Q Exactive HF
34974192	P22455	FGFR4	S573	CCP(12h)@WT Parkin HeLa cells	15804	H0Y9P2	LREFLRARRPPGPDLSPDGPRSSEGPLSFPV	ARRPPGPDLS(ph)PDGPR	1	Profiling	Mitophagy	Dimethyl Labeling	IMAC	Q Exactive HF
34974192	P22455	FGFR4	S573	CCP(18h)@C431A-Parkin HeLa cells	15804	H0Y9P2	LREFLRARRPPGPDLSPDGPRSSEGPLSFPV	ARRPPGPDLS(ph)PDGPR	1	Profiling	Mitophagy	Dimethyl Labeling	IMAC	Q Exactive HF
34974192	P22455	FGFR4	S573	CCP(18h)@WT Parkin HeLa cells	15804	H0Y9P2	LREFLRARRPPGPDLSPDGPRSSEGPLSFPV	ARRPPGPDLS(ph)PDGPR	1	Profiling	Mitophagy	Dimethyl Labeling	IMAC	Q Exactive HF
34974192	P22455	FGFR4	S573	CCP(2h)@C431A-Parkin HeLa cells	15804	H0Y9P2	LREFLRARRPPGPDLSPDGPRSSEGPLSFPV	ARRPPGPDLS(ph)PDGPR	1	Profiling	Mitophagy	Dimethyl Labeling	IMAC	Q Exactive HF
34974192	P22455	FGFR4	S573	CCP(2h)@WT Parkin HeLa cells	15804	H0Y9P2	LREFLRARRPPGPDLSPDGPRSSEGPLSFPV	ARRPPGPDLS(ph)PDGPR	1	Profiling	Mitophagy	Dimethyl Labeling	IMAC	Q Exactive HF
34974192	P22455	FGFR4	S573	CCP(6h)@C431A-Parkin HeLa cells	15804	H0Y9P2	LREFLRARRPPGPDLSPDGPRSSEGPLSFPV	ARRPPGPDLS(ph)PDGPR	1	Profiling	Mitophagy	Dimethyl Labeling	IMAC	Q Exactive HF
34974192	P22455	FGFR4	S573	CCP(6h)@WT Parkin HeLa cells	15804	H0Y9P2	LREFLRARRPPGPDLSPDGPRSSEGPLSFPV	ARRPPGPDLS(ph)PDGPR	1	Profiling	Mitophagy	Dimethyl Labeling	IMAC	Q Exactive HF
35688186	P22455	FGFR4	Y642	Caffeine(0.01Î¼M)@HepG2 cells	35402	P22455	KIADFGLARGVHHIDYYKKTSNGRLPVKWMA	GVHHIDY(ph)YKK	0.979468	Profiling	Signaling	label-free	Enrichment (no details)	Orbitrap Lumos
35688186	P22455	FGFR4	Y643	Caffeine(0.01Î¼M)@HepG2 cells	35402	P22455	IADFGLARGVHHIDYYKKTSNGRLPVKWMAP	GVHHIDYY(ph)K	0.904094	Profiling	Signaling	label-free	Enrichment (no details)	Orbitrap Lumos
35688186	P22455	FGFR4	S579	Caffeine(0.01Î¼M)@HepG2 cells	35402	P22455	ARRPPGPDLSPDGPRSSEGPLSFPVLVSCAY	RPPGPDLSPDGPRS(ph)S(ph)EGPLSFPVLVSCAYQVAR	0.958213	Profiling	Signaling	label-free		Orbitrap Lumos
35688186	P22455	FGFR4	Y642	Caffeine(0.1Î¼M)@HepG2 cells	35402	P22455	KIADFGLARGVHHIDYYKKTSNGRLPVKWMA	GVHHIDY(ph)YKK	0.979468	Profiling	Signaling	label-free	Enrichment (no details)	Orbitrap Lumos
35688186	P22455	FGFR4	Y643	Caffeine(0.1Î¼M)@HepG2 cells	35402	P22455	IADFGLARGVHHIDYYKKTSNGRLPVKWMAP	GVHHIDYY(ph)K	0.904094	Profiling	Signaling	label-free	Enrichment (no details)	Orbitrap Lumos
35688186	P22455	FGFR4	S579	Caffeine(0.1Î¼M)@HepG2 cells	35402	P22455	ARRPPGPDLSPDGPRSSEGPLSFPVLVSCAY	RPPGPDLSPDGPRS(ph)S(ph)EGPLSFPVLVSCAYQVAR	0.958213	Profiling	Signaling	label-free		Orbitrap Lumos
35688186	P22455	FGFR4	Y642	Caffeine(1Î¼M)@HepG2 cells	35402	P22455	KIADFGLARGVHHIDYYKKTSNGRLPVKWMA	GVHHIDY(ph)YKK	0.979468	Profiling	Signaling	label-free	Enrichment (no details)	Orbitrap Lumos
35688186	P22455	FGFR4	Y643	Caffeine(1Î¼M)@HepG2 cells	35402	P22455	IADFGLARGVHHIDYYKKTSNGRLPVKWMAP	GVHHIDYY(ph)K	0.904094	Profiling	Signaling	label-free	Enrichment (no details)	Orbitrap Lumos
35688186	P22455	FGFR4	S579	Caffeine(1Î¼M)@HepG2 cells	35402	P22455	ARRPPGPDLSPDGPRSSEGPLSFPVLVSCAY	RPPGPDLSPDGPRS(ph)S(ph)EGPLSFPVLVSCAYQVAR	0.958213	Profiling	Signaling	label-free		Orbitrap Lumos
35688186	P22455	FGFR4	Y642	Caffeine(10Î¼M)@HepG2 cells	35401	P22455	KIADFGLARGVHHIDYYKKTSNGRLPVKWMA	GVHHIDY(ph)YKK	0.979468	Profiling	Signaling	label-free	Enrichment (no details)	Orbitrap Lumos
35688186	P22455	FGFR4	Y643	Caffeine(10Î¼M)@HepG2 cells	35401	P22455	IADFGLARGVHHIDYYKKTSNGRLPVKWMAP	GVHHIDYY(ph)K	0.904094	Profiling	Signaling	label-free	Enrichment (no details)	Orbitrap Lumos
35688186	P22455	FGFR4	S579	Caffeine(10Î¼M)@HepG2 cells	35401	P22455	ARRPPGPDLSPDGPRSSEGPLSFPVLVSCAY	RPPGPDLSPDGPRS(ph)S(ph)EGPLSFPVLVSCAYQVAR	0.958213	Profiling	Signaling	label-free		Orbitrap Lumos
35688186	P22455	FGFR4	Y642	Caffeine(100Î¼M)@HepG2 cells	35402	P22455	KIADFGLARGVHHIDYYKKTSNGRLPVKWMA	GVHHIDY(ph)YKK	0.979468	Profiling	Signaling	label-free	Enrichment (no details)	Orbitrap Lumos
35688186	P22455	FGFR4	Y643	Caffeine(100Î¼M)@HepG2 cells	35402	P22455	IADFGLARGVHHIDYYKKTSNGRLPVKWMAP	GVHHIDYY(ph)K	0.904094	Profiling	Signaling	label-free	Enrichment (no details)	Orbitrap Lumos
35688186	P22455	FGFR4	S579	Caffeine(100Î¼M)@HepG2 cells	35402	P22455	ARRPPGPDLSPDGPRSSEGPLSFPVLVSCAY	RPPGPDLSPDGPRS(ph)S(ph)EGPLSFPVLVSCAYQVAR	0.958213	Profiling	Signaling	label-free		Orbitrap Lumos
35688186	P22455	FGFR4	Y642	Caffeine(1000Î¼M)@HepG2 cells	35402	P22455	KIADFGLARGVHHIDYYKKTSNGRLPVKWMA	GVHHIDY(ph)YKK	0.979468	Profiling	Signaling	label-free	Enrichment (no details)	Orbitrap Lumos
35688186	P22455	FGFR4	Y643	Caffeine(1000Î¼M)@HepG2 cells	35402	P22455	IADFGLARGVHHIDYYKKTSNGRLPVKWMAP	GVHHIDYY(ph)K	0.904094	Profiling	Signaling	label-free	Enrichment (no details)	Orbitrap Lumos
35688186	P22455	FGFR4	S579	Caffeine(1000Î¼M)@HepG2 cells	35402	P22455	ARRPPGPDLSPDGPRSSEGPLSFPVLVSCAY	RPPGPDLSPDGPRS(ph)S(ph)EGPLSFPVLVSCAYQVAR	0.958213	Profiling	Signaling	label-free		Orbitrap Lumos
35688186	P22455	FGFR4	Y642	Quercetin(10Î¼M)@HepG2 cells	52302	P22455	KIADFGLARGVHHIDYYKKTSNGRLPVKWMA	GVHHIDY(ph)YKK	0.979468	Profiling	Signaling	label-free	Enrichment (no details)	Orbitrap Lumos
35688186	P22455	FGFR4	Y643	Quercetin(10Î¼M)@HepG2 cells	52302	P22455	IADFGLARGVHHIDYYKKTSNGRLPVKWMAP	GVHHIDYY(ph)K	0.904094	Profiling	Signaling	label-free	Enrichment (no details)	Orbitrap Lumos
35688186	P22455	FGFR4	S579	Quercetin(10Î¼M)@HepG2 cells	52302	P22455	ARRPPGPDLSPDGPRSSEGPLSFPVLVSCAY	RPPGPDLSPDGPRS(ph)S(ph)EGPLSFPVLVSCAYQVAR	0.958213	Profiling	Signaling	label-free		Orbitrap Lumos
36183837	P22455	FGFR4	S573	DMSO@UWB cells	10032	P22455	LREFLRARRPPGPDLSPDGPRSSEGPLSFPV	RPPGPDLS(ph)PDGPR	1	Profiling	Malignant neoplasm of ovary	TMT	IMAC	Q Exactive
36183837	P22455	FGFR4	S573	DMSO@UWB+B cells	10032	P22455	LREFLRARRPPGPDLSPDGPRSSEGPLSFPV	RPPGPDLS(ph)PDGPR	1	Profiling	Malignant neoplasm of ovary	TMT	IMAC	Q Exactive
36183837	P22455	FGFR4	S573	Rucaparib@UWB cells	10032	P22455	LREFLRARRPPGPDLSPDGPRSSEGPLSFPV	RPPGPDLS(ph)PDGPR	1	Profiling	Malignant neoplasm of ovary	TMT	IMAC	Q Exactive
36183837	P22455	FGFR4	S573	Rucaparib@UWB+B cells	10032	P22455	LREFLRARRPPGPDLSPDGPRSSEGPLSFPV	RPPGPDLS(ph)PDGPR	1	Profiling	Malignant neoplasm of ovary	TMT	IMAC	Q Exactive
36329028	P22455	FGFR4	S573	DnDNM2-FGF10@Hela cells	5728	J3KPQ0	LREFLRARRPPGPDLSPDGPRSSEGPLSFPV			Profiling	Hela Cell line	Label free	TiO2	QE-HF
36329028	P22455	FGFR4	S573	GLOBAL FGF10 (RAB11-APEX2 FGF10)@Hela cells	7011	J3KPQ0	LREFLRARRPPGPDLSPDGPRSSEGPLSFPV			Profiling	Hela Cell line	Label free	TiO2	QE-HF
36477497	P22455	FGFR4	S573	WT+Salmonella@HeLa cells	20259	P22455		RPPGPDLS(ph)PDGPR	1	Profiling	Salmonella infection	Label-free	Enrichment (no details)	Orbitrap
36477497	P22455	FGFR4	S573	ipaJ+Salmonella@HeLa cells	20259	P22455		RPPGPDLS(ph)PDGPR	1	Profiling	Salmonella infection	Label-free	Enrichment (no details)	Orbitrap
36781298	P22455	FGFR4	S573	Metformin(24h)_Control@C2bbe1		P22455		PPGPDLS(ph)PDGPR	> 0.75	Profiling	Metformin signaling in colorectal cancer cells		Fe-NTA	Orbitrap Fusion Lumos Tribrid
36781298	P22455	FGFR4	S573	Metformin(24h)_Control@COLO205		P22455		PPGPDLS(ph)PDGPR	> 0.75	Profiling	Metformin signaling in colorectal cancer cells		Fe-NTA	Orbitrap Fusion Lumos Tribrid
36781298	P22455	FGFR4	S573	Metformin(24h)_Control@HT115		P22455		PPGPDLS(ph)PDGPR	> 0.75	Profiling	Metformin signaling in colorectal cancer cells		Fe-NTA	Orbitrap Fusion Lumos Tribrid
36781298	P22455	FGFR4	S573	Metformin(24h)_Control@LOVO		P22455		PPGPDLS(ph)PDGPR	> 0.75	Profiling	Metformin signaling in colorectal cancer cells		Fe-NTA	Orbitrap Fusion Lumos Tribrid
36781298	P22455	FGFR4	S573	Metformin(24h)_Control@MDST		P22455		PPGPDLS(ph)PDGPR	> 0.75	Profiling	Metformin signaling in colorectal cancer cells		Fe-NTA	Orbitrap Fusion Lumos Tribrid
36781298	P22455	FGFR4	S573	Metformin(24h)_Control@RKO		P22455		PPGPDLS(ph)PDGPR	> 0.75	Profiling	Metformin signaling in colorectal cancer cells		Fe-NTA	Orbitrap Fusion Lumos Tribrid
36781298	P22455	FGFR4	S573	Metformin(24h)_Control@SNU61		P22455		PPGPDLS(ph)PDGPR	> 0.75	Profiling	Metformin signaling in colorectal cancer cells		Fe-NTA	Orbitrap Fusion Lumos Tribrid
36781298	P22455	FGFR4	S573	Metformin(24h)_Control@SW48		P22455		PPGPDLS(ph)PDGPR	> 0.75	Profiling	Metformin signaling in colorectal cancer cells		Fe-NTA	Orbitrap Fusion Lumos Tribrid
36781298	P22455	FGFR4	S573	Metformin(24h)_Control@SW837		P22455		PPGPDLS(ph)PDGPR	> 0.75	Profiling	Metformin signaling in colorectal cancer cells		Fe-NTA	Orbitrap Fusion Lumos Tribrid
36781298	P22455	FGFR4	S573	Metformin(24h)_Control@T84		P22455		PPGPDLS(ph)PDGPR	> 0.75	Profiling	Metformin signaling in colorectal cancer cells		Fe-NTA	Orbitrap Fusion Lumos Tribrid

## Sheet: Table S2A
Supplementary Table S2A: Phosphosites in FGFR1 compiled from phosphoproteomics differential expression studies.
PMID	Mapped_gene symbol	Mapped_phosphosite	Expression	Experimental_condition	Uniprot	Accession	Peptide_sequence	ModeSequence	LocProbability	P_value	Avg_ratio_absfc	Log2fc_log10fc	Profile_or_differetial	Celltype_disease	Quant_type	Enrichment	Mass spectrometry	class_one_site	Upregulated_sites	Downregulated_sites	P_value_cut_off
25159151	FGFR1	Y653	down-regulated	(Nocodazole/Untreated)@HeLa cells pY1000-Log2FC (calc)	P11362	P11362	KIADFGLARDIHHIDYYKKTTNGRLPVKWMA		0.99928	0.0362751	0.103612	-3.27073	Differential	Human Cancer	label free	Py1000	Q Exactive	Class 1 sites(227)	Up(93)	Down(134)	p-value(0.05)
29496907	FGFR1	Y653	down-regulated	(GFP WT SRMS/Control)@HEK293 cell line R1-Log2FC (calc)	P11362	H0YE20	KIADFGLARDIHHIDYYKKTTNGRLPVKWMA	_DIHHIDY(ph)YKK_	0.865154			-22.4422	Differential	SRMSÂ analysis	Label free	p-Tyr 2885	Q Exactive HF	Class I(1996)	Up(1664)	Down(332)	p-value(0.05)
29496907	FGFR1	Y653	down-regulated	(GFP WT SRMS/Control)@HEK293 cell line R2-Log2FC (calc)	P11362	H0YE20	KIADFGLARDIHHIDYYKKTTNGRLPVKWMA	_DIHHIDY(ph)YKK_	0.865154			-21.6319	Differential	SRMSÂ analysis	Label free	p-Tyr 2863	Q Exactive HF	Class I(1995)	Up(1695)	Down(300)	p-value(0.05)
30459283	FGFR1	Y654	down-regulated	(Crizotinib/DMSO)@NB1 cell-AvgFC	P11362	P11362	IHHIDYYKKTTNG		0.893505		0.46436		Differential	Neuroblastoma	SILAC	TiO2	Q Exactive HF-X	Class I(4130)	Up(2200)	Down(1930)	p-value(0.05)
32681075	FGFR1	Y653	down-regulated	(GAS6(10min)/Control)@Hs578T cell line-Log2FC	P11362	P11362		DIHHIDY(ph)Y(ph)KK	1	<0.05		-0.463	Differential	Signaling	SILAC	TiO2	Orbitrap Fusion	Class 1 (371)	Up(221)	Down(150)	p-value(0.05)
32681075	FGFR1	Y654	down-regulated	(GAS6(10min)/Control)@Hs578T cell line-Log2FC	P11362	P11362		DIHHIDY(ph)Y(ph)KK	1	<0.05		-0.463	Differential	Signaling	SILAC	TiO2	Orbitrap Fusion	Class 1 (371)	Up(221)	Down(150)	p-value(0.05)
32681075	FGFR1	Y653	Up-regulated	(GAS6(10min)/GAS6(5min))@Hs578T cell line-Log2FC (calc)	P11362	P11362		DIHHIDY(ph)YKK	0.887	<0.05		0.447	Differential	Signaling	SILAC	TiO2	Orbitrap Fusion	Class 1 (336)	Up(188)	Down(148)	p-value(0.05)
32681075	FGFR1	Y583	down-regulated	(GAS6(20min)/Control)@Hs578T cell line-Log2FC	P11362	P11362		RPPGLEY(ph)CYNPS(ph)HNPEEQLSSK	0.808	<0.05		-1.163	Differential	Signaling	SILAC	TiO2	Orbitrap Fusion	Class 1 (489)	Up(280)	Down(209)	p-value(0.05)
32681075	FGFR1	S588	down-regulated	(GAS6(20min)/Control)@Hs578T cell line-Log2FC	P11362	P11362		RPPGLEY(ph)CYNPS(ph)HNPEEQLSSK	0.915	<0.05		-1.163	Differential	Signaling	SILAC	TiO2	Orbitrap Fusion	Class 1 (489)	Up(280)	Down(209)	p-value(0.05)
32681075	FGFR1	Y653	Up-regulated	(GAS6(20min)/GAS6(5min))@Hs578T cell line-Log2FC (calc)	P11362	P11362		DIHHIDY(ph)YKK	0.887	<0.05		0.499	Differential	Signaling	SILAC	TiO2	Orbitrap Fusion	Class 1 (501)	Up(294)	Down(207)	p-value(0.05)
32681075	FGFR1	Y583	Up-regulated	(GAS6(20min)/GAS6(5min))@Hs578T cell line-Log2FC (calc)	P11362	P11362		RPPGLEY(ph)CYNPSHNPEEQLSSK	0.943	<0.05		0.476	Differential	Signaling	SILAC	TiO2	Orbitrap Fusion	Class 1 (501)	Up(294)	Down(207)	p-value(0.05)
32681075	FGFR1	Y653	down-regulated	(GAS6(5min)/Control)@Hs578T cell line-Log2FC	P11362	P11362		DIHHIDY(ph)YKK	0.887	<0.05		-0.399	Differential	Signaling	SILAC	TiO2	Orbitrap Fusion	Class 1 (513)	Up(252)	Down(261)	p-value(0.05)
22210691	FGFR1	Y210	Up-regulated	(EGF(24h)/Unstimulated R1)@HeLa cell line mTRAQ-Log2FC	P11362	IPI00005142		VRY(Ph)ATWSIIMDS(Ph)VVPS(Ph)DK		0.0283027		1.87683	Differential	labeling comparison study	mTRAQ	IMAC	LTQ Oribtrap VelosÂ	Class 1 (1523)	up(837)	Down(687)	p-value(0.05)
22210691	FGFR1	S219	Up-regulated	(EGF(24h)/Unstimulated R1)@HeLa cell line mTRAQ-Log2FC	P11362	IPI00005142		VRY(Ph)ATWSIIMDS(Ph)VVPS(Ph)DK		0.0283027		1.87683	Differential	labeling comparison study	mTRAQ	IMAC	LTQ Oribtrap VelosÂ	Class 1 (1523)	up(837)	Down(687)	p-value(0.05)
22210691	FGFR1	S223	Up-regulated	(EGF(24h)/Unstimulated R1)@HeLa cell line mTRAQ-Log2FC	P11362	IPI00005142		VRY(Ph)ATWSIIMDS(Ph)VVPS(Ph)DK		0.0283027		1.87683	Differential	labeling comparison study	mTRAQ	IMAC	LTQ Oribtrap VelosÂ	Class 1 (1523)	up(837)	Down(687)	p-value(0.05)

## Sheet: Table S2B
Supplementary Table S2B: Phosphosites in FGFR2 compiled from phosphoproteomics differential expression studies.
PMID	Mapped_gene symbol	Mapped_phosphosite	Expression	Experimental_condition	Uniprot	Accession	Peptide_sequence	ModeSequence	LocProbability	P_value	Avg_ratio_absfc	Log2fc_log10fc	Profile_or_differetial	Celltype_disease	Quant_type	Enrichment	Mass spectrometry	class_one_site	Upregulated_sites	Downregulated_sites	P_value_cut_off
28102081	FGFR2	S453	down-regulated	(Her2+ve/Her2-ve)@AU565+MDA-MB-231 cell-Log2FC	P21802	S4R381	MNSNTPLVRITTRLSSTADTPMLAGVSEYEL		0.989676	0.00126187		-0.465363	Differential	Breast Tumor	TMT	TIO2+Anti-pY	Q Exactive HF	Class I(5850)	Up(3742)	Down(2108)	p-value(0.05)
28102081	FGFR2	S453	down-regulated	(Her2+ve/Her2-ve)@AU565+T47D cell-Log2FC	P21802	S4R381	MNSNTPLVRITTRLSSTADTPMLAGVSEYEL		0.989676	0.00126187		-0.465363	Differential	Breast Tumor	TMT	TIO2+Anti-pY	Q Exactive HF	Class I(5850)	Up(3742)	Down(2108)	p-value(0.05)
28102081	FGFR2	S453	down-regulated	(Her2+ve/Her2-ve)@HCC1954+HCC1500 cell-Log2FC	P21802	S4R381	MNSNTPLVRITTRLSSTADTPMLAGVSEYEL		0.946233	0.989676		-0.465362762;-0.465362762;-0.465362762	Differential	Breast Tumor	TMT	TIO2+Anti-pY	Q Exactive HF	Class I(5850)	Up(3742)	Down(2108)	p-value(0.05)
28102081	FGFR2	S453	down-regulated	(Her2+ve/Her2-ve)@SKBR3/CAMA1+T47D cell-Log2FC	P21802	S4R381	MNSNTPLVRITTRLSSTADTPMLAGVSEYEL		0.815062	0.00126187		-0.465363	Differential	Breast Tumor	TMT	TIO2+Anti-pY	Q Exactive HF	Class I(5854)	Up(3710)	Down(2144)	p-value(0.05)
32409632	FGFR2	T448	Up-regulated	(SUM52 cell line/MFM223 cell line)-Log2FC	P21802	P21802	ESSSSMNSNTPLVRITTRLSSTADTPMLAGV		0.817505			0.418999	Differential	Breast cancer	SILAC	TiO2	LTQ Orbitrap Velos	Class I(1242)	Up(757)	Down(485)	p-value(0.05)
32409632	FGFR2	Y586	Up-regulated	(SUM52 cell line/MFM223 cell line)-Log2FC	P21802	P21802	NLREYLRARRPPGMEYSYDINRVPEEQMTFK		0.999993			2.57289	Differential	Breast cancer	SILAC	TiO2	LTQ Orbitrap Velos	Class I(1242)	Up(757)	Down(485)	p-value(0.05)
32409632	FGFR2	S452	Up-regulated	(SUM52 cell line/MFM223 cell line)-Log2FC	P21802	P21802	SMNSNTPLVRITTRLSSTADTPMLAGVSEYE		0.790207			2.76729	Differential	Breast cancer	SILAC	TiO2	LTQ Orbitrap Velos	Class I(1242)	Up(757)	Down(485)	p-value(0.05)
32409632	FGFR2	Y657	Up-regulated	(SUM52 cell line/MFM223 cell line)-Log2FC	P21802	P21802	IADFGLARDINNIDYYKKTTNGRLPVKWMAP		1			3.25718	Differential	Breast cancer	SILAC	TiO2	LTQ Orbitrap Velos	Class I(1242)	Up(757)	Down(485)	p-value(0.05)
32409632	FGFR2	T454	Up-regulated	(SUM52 cell line/MFM223 cell line)-Log2FC	P21802	P21802	NSNTPLVRITTRLSSTADTPMLAGVSEYELP		0.806116			1.09983	Differential	Breast cancer	SILAC	TiO2	LTQ Orbitrap Velos	Class I(1242)	Up(757)	Down(485)	p-value(0.05)
32409632	FGFR2	Y656	Up-regulated	(SUM52 cell line/MFM223 cell line)-Log2FC	P21802	P21802	KIADFGLARDINNIDYYKKTTNGRLPVKWMA		1			4.80849	Differential	Breast cancer	SILAC	TiO2	LTQ Orbitrap Velos	Class I(1242)	Up(757)	Down(485)	p-value(0.05)
36329028	FGFR2	S453	down-regulated	(GFP_FGF10/GFP_UT)@HeLa cell line-Log2FC	P21802	A0A0A0MR25	MNSNTPLVRITTRLSSTADTPMLAGVSEYEL		Class1	0.0126199	0.398223	-1.32835	Differential	Cancer	Label free	TiO2	QE-HFÂ	Class1(1874)	Up(708)	Down(1166)	p-value(0.05)
36329028	FGFR2	Y656	Up-regulated	(GLOBAL FGF10(FGFR2-APEX2 FGF10)/GLOBAL UT(FGFR2-APEX2 UT))@HeLa cell line-Log2FC	P21802	P21802	KIADFGLARDINNIDYYKKTTNGRLPVKWMA		class1	0.0182358	1.54621	0.628739	Differential	cancer	Label free	TiO2	QE-HFÂ	Class1(791)	Up(483)	Down(308)	p-value(0.05)
36329028	FGFR2	Y657	Up-regulated	(GLOBAL FGF10(FGFR2-APEX2 FGF10)/GLOBAL UT(FGFR2-APEX2 UT))@HeLa cell line-Log2FC	P21802	P21802	IADFGLARDINNIDYYKKTTNGRLPVKWMAP		class1	0.0359954	1.77405	0.827049	Differential	cancer	Label free	TiO2	QE-HFÂ	Class1(791)	Up(483)	Down(308)	p-value(0.05)
36329028	FGFR2	Y656	Up-regulated	(GLOBAL FGF10(FGFR2-APEX2 FGF10)/GLOBAL UT(FGFR2-APEX2 UT)@HeLa cell line-Log2FC	P21802	P21802	KIADFGLARDINNIDYYKKTTNGRLPVKWMA		class1	0.0182358	1.54621	0.628739	Differential	cancer	Label free	TiO2	QE-HFÂ	Class1(791)	Up(483)	Down(308)	p-value(0.05)
36329028	FGFR2	Y657	Up-regulated	(GLOBAL FGF10(FGFR2-APEX2 FGF10)/GLOBAL UT(FGFR2-APEX2 UT)@HeLa cell line-Log2FC	P21802	P21802	IADFGLARDINNIDYYKKTTNGRLPVKWMAP		class1	0.0359954	1.77405	0.827049	Differential	cancer	Label free	TiO2	QE-HFÂ	Class1(791)	Up(483)	Down(308)	p-value(0.05)
36329028	FGFR2	Y656	Up-regulated	(GLOBAL FGF10(GFP-APEX2 FGF10)/GLOBAL UT (GFP-APEX UT))@HeLa cell line-Log2FC	P21802	P21802	KIADFGLARDINNIDYYKKTTNGRLPVKWMA		Class 1	0.00018865	1.31702	0.397282	Differential	cancer	Label free	TiO2	QE-HFÂ	Class1(848)	Up(524)	Down(324)	p-value(0.05)
36329028	FGFR2	Y586	Up-regulated	(GLOBAL FGF10(GFP-APEX2 FGF10)/GLOBAL UT (GFP-APEX UT))@HeLa cell line-Log2FC	P21802	P21802	NLREYLRARRPPGMEYSYDINRVPEEQMTFK		Class 1	0.0237919	1.9901	0.992844	Differential	cancer	Label free	TiO2	QE-HFÂ	Class1(848)	Up(524)	Down(324)	p-value(0.05)
36329028	FGFR2	Y586	Up-regulated	(GLOBAL FGF10(RAB11-APEX2 FGF10)/GLOBAL UT(GFP-APEX UT))@HeLa cell line-Log2FC	P21802	P21802	NLREYLRARRPPGMEYSYDINRVPEEQMTFK		class1	2.83e-06	2.49232	1.31749	Differential	cancer	Label free	TiO2	QE-HFÂ	Class1(1742)	Up(975)	Down(767)	p-value(0.05)
36329028	FGFR2	Y656	Up-regulated	(GFP_FGF10/GFP_UT)@HeLa cell line-Log2FC	P21802	A0A0A0MR25	KIADFGLARDINNIDYYKKTTNGRLPVKWMA;IADFGLARDINNIDYYKKTTNGRLPVKWMAP		Class1	0.002690805;0.002002949;0.035564547;0.000157129	1.832710614;2.574490503;2.618196596;1.306881556	0.873979001;1.388573431;1.364286948;0.386128394	Differential	Cancer	Label free	TiO2	QE-HFÂ	Class I(1995);Class1(1874)	Up(708);Up(889)	Down(1106);Down(1166)	p-value(0.05)
36329028	FGFR2	Y657	Up-regulated	(GFP_FGF10/GFP_UT)@HeLa cell line-Log2FC	P21802	A0A0A0MR25	KIADFGLARDINNIDYYKKTTNGRLPVKWMA;IADFGLARDINNIDYYKKTTNGRLPVKWMAP		Class1	0.002690805;0.002002949;0.035564547;0.000157129	1.832710614;2.574490503;2.618196596;1.306881556	0.873979001;1.388573431;1.364286948;0.386128394	Differential	Cancer	Label free	TiO2	QE-HFÂ	Class I(1995);Class1(1874)	Up(708);Up(889)	Down(1106);Down(1166)	p-value(0.05)

## Sheet: Table S2C
Supplementary Table S2C: Phosphosites in FGFR3 compiled from phosphoproteomics differential expression studies.
PMID	Mapped_gene symbol	Mapped_phosphosite	Expression	Experimental_condition	Uniprot	Accession	Peptide_sequence	ModeSequence	LocProbability	P_value	Avg_ratio_absfc	Log2fc_log10fc	Profile_or_differetial	Celltype_disease	Quant_type	Enrichment	Mass spectrometry	class_one_site	Upregulated_sites	Downregulated_sites	P_value_cut_off
20363803	FGFR3	S444	Up-regulated	(Ang II(15 min)/Vehicle)@AT1R-HEK cells-AbsFC	P22607	P22607	VRIARLSSGEGPT	_IARLS(ph)S(ph)GEGPTLANVSELELPADPK_	0.85953		4.82435		Differential	AT1R signaling	SILAC	TiO2	LTQ-Orbitrap XL	Class I(4173)	Up(2420)	Down(1753)	p-value(0.05)
20363803	FGFR3	S445	Up-regulated	(Ang II(15 min)/Vehicle)@AT1R-HEK cells-AbsFC	P22607	P22607	RIARLSSGEGPTL	_IARLS(ph)S(ph)GEGPTLANVSELELPADPK_	0.85953		4.82435		Differential	AT1R signaling	SILAC	TiO2	LTQ-Orbitrap XL	Class I(4173)	Up(2420)	Down(1753)	p-value(0.05)
20363803	FGFR3	T450	Up-regulated	(Ang II(15 min)/Vehicle)@AT1R-HEK cells-AbsFC	P22607	P22607	SSGEGPTLANVSE	_IARLS(ph)SGEGPT(ph)LANVSELELPADPK_	0.909098		4.82435		Differential	AT1R signaling	SILAC	TiO2	LTQ-Orbitrap XL	Class I(4173)	Up(2420)	Down(1753)	p-value(0.05)
20363803	FGFR3	T450	Up-regulated	(Ang II(3 min)/Vehicle)@AT1R-HEK cells-AbsFC	P22607	P22607	SSGEGPTLANVSE	_IARLS(ph)SGEGPT(ph)LANVSELELPADPK_	0.909098		2.79725		Differential	AT1R signaling	SILAC	TiO2	LTQ-Orbitrap XL	Class I(3366)	Up(1771)	Down(1595)	p-value(0.05)
20363803	FGFR3	S445	Up-regulated	(Ang II(3 min)/Vehicle)@AT1R-HEK cells-AbsFC	P22607	P22607	RIARLSSGEGPTL	_IARLS(ph)S(ph)GEGPTLANVSELELPADPK_	0.85953		2.9002		Differential	AT1R signaling	SILAC	TiO2	LTQ-Orbitrap XL	Class I(3366)	Up(1771)	Down(1595)	p-value(0.05)
20363803	FGFR3	S444	Up-regulated	(Ang II(3 min)/Vehicle)@AT1R-HEK cells-AbsFC	P22607	P22607	VRIARLSSGEGPT	_IARLS(ph)S(ph)GEGPTLANVSELELPADPK_	0.85953		2.9002		Differential	AT1R signaling	SILAC	TiO2	LTQ-Orbitrap XL	Class I(3366)	Up(1771)	Down(1595)	p-value(0.05)
20363803	FGFR3	T450	Up-regulated	(SII Ang II(15 min)/Vehicle)@AT1R-HEK cells-AbsFC	P22607	P22607	SSGEGPTLANVSE	_IARLS(ph)SGEGPT(ph)LANVSELELPADPK_	0.909098		2.1271		Differential	AT1R signaling	SILAC	TiO2	LTQ-Orbitrap XL	Class I(2277)	Up(1203)	Down(1074)	p-value(0.05)
20363803	FGFR3	S445	Up-regulated	(SII Ang II(15 min)/Vehicle)@AT1R-HEK cells-AbsFC	P22607	P22607	RIARLSSGEGPTL	_IARLS(ph)S(ph)GEGPTLANVSELELPADPK_	0.85953		2.1271		Differential	AT1R signaling	SILAC	TiO2	LTQ-Orbitrap XL	Class I(2277)	Up(1203)	Down(1074)	p-value(0.05)
20363803	FGFR3	S444	Up-regulated	(SII Ang II(15 min)/Vehicle)@AT1R-HEK cells-AbsFC	P22607	P22607	VRIARLSSGEGPT	_IARLS(ph)S(ph)GEGPTLANVSELELPADPK_	0.85953		2.1271		Differential	AT1R signaling	SILAC	TiO2	LTQ-Orbitrap XL	Class I(2277)	Up(1203)	Down(1074)	p-value(0.05)
20363803	FGFR3	S444	Up-regulated	(SII Ang II(3min)/Vehicle)@AT1R-HEK cells-AbsFC	P22607	P22607	VRIARLSSGEGPT	_IARLS(ph)S(ph)GEGPTLANVSELELPADPK_	0.85953		1.6942		Differential	AT1R signaling	SILAC	TiO2	LTQ-Orbitrap XL	Class I(2307)	Up(1169)	Down(1138)	p-value(0.05)
20363803	FGFR3	T450	Up-regulated	(SII Ang II(3min)/Vehicle)@AT1R-HEK cells-AbsFC	P22607	P22607	SSGEGPTLANVSE	_IARLS(ph)SGEGPT(ph)LANVSELELPADPK_	0.909098		1.8088		Differential	AT1R signaling	SILAC	TiO2	LTQ-Orbitrap XL	Class I(2307)	Up(1169)	Down(1138)	p-value(0.05)
20363803	FGFR3	S445	Up-regulated	(SII Ang II(3min)/Vehicle)@AT1R-HEK cells-AbsFC	P22607	P22607	RIARLSSGEGPTL	_IARLS(ph)S(ph)GEGPTLANVSELELPADPK_	0.85953		1.6942		Differential	AT1R signaling	SILAC	TiO2	LTQ-Orbitrap XL	Class I(2307)	Up(1169)	Down(1138)	p-value(0.05)
21406692	FGFR3	S445	Up-regulated	(NCM(1h)/Untreated)@HUES 9 cells-AbsFC	P22607	IPI00556575	RIARLSSGEGPTL	IARLSS(ph)GEGPT(ph)LANVSELELPADPK	0.81		1.4;1.4		Differential	embryonic stem cell	SILAC	TiO2	LTQ-FT Ultra+LTQ-Orbitrap+ LTQ-Orbitrap XL	Class 1(4370)	Up(1975)	Down(2395)	p-value(0.05)
21406692	FGFR3	S445	Up-regulated	(NCM(24h)/Untreated)@HUES 9 cells-AbsFC	P22607	IPI00556575	RIARLSSGEGPTL	IARLSS(ph)GEGPT(ph)LANVSELELPADPK	0.81		4.81;4.81		Differential	embryonic stem cell	SILAC	TiO2	LTQ-FT Ultra+LTQ-Orbitrap+ LTQ-Orbitrap XL	Class 1(4994)	Up(2324)	Down(2670)	p-value(0.05)
32877642	FGFR3	S408	down-regulated	(SARS CoV2/Mock)@Caco-2 cell line-Log2FC	P22607	P22607	GLGSPTVHK		100	<0.05		-1.17097	Differential	Infection	TMT	Fe-NTA	Orbitrap Fusion Lumos	Class 1(11747)	Up(5892)	Down(5855)	p-value(0.05)
35688186	FGFR3	S444	down-regulated	(Caffeine(0.01ÂµM)/Control)@HepG2 cells-Log2FC	P22607	P22607	ASMSSNTPLVRIARLSSGEGPTLANVSELEL	LS(ph)S(ph)GEGPTLANVSELELPADPK	0.999788	0.0181807	0.369742	-1.43541	Differential	Insulin signaling	label free	No Enrichment	Orbitrap Lumos	16900(Class I not-mentioned)	Up(165)	Down(2310)	p-value(0.05)
35688186	FGFR3	S445	down-regulated	(Caffeine(0.01ÂµM)/Control)@HepG2 cells-Log2FC	P22607	P22607	SMSSNTPLVRIARLSSGEGPTLANVSELELP	LS(ph)S(ph)GEGPTLANVSELELPADPK	0.999723	0.0203871	0.387653	-1.36716	Differential	Insulin signaling	label free	No Enrichment	Orbitrap Lumos	16900(Class I not-mentioned)	Up(165)	Down(2310)	p-value(0.05)
35688186	FGFR3	S444	down-regulated	(Caffeine(0.1ÂµM)/Control)@HepG2 cells-Log2FC	P22607	P22607	ASMSSNTPLVRIARLSSGEGPTLANVSELEL	LS(ph)S(ph)GEGPTLANVSELELPADPK	0.999788	0.0295295	0.409059	-1.28962	Differential	Insulin signaling	label free	No Enrichment	Orbitrap Lumos	16900(Class I not-mentioned)	Up(717)	Down(614)	p-value(0.05)
35688186	FGFR3	S445	down-regulated	(Caffeine(0.1ÂµM)/Control)@HepG2 cells-Log2FC	P22607	P22607	SMSSNTPLVRIARLSSGEGPTLANVSELELP	LS(ph)S(ph)GEGPTLANVSELELPADPK	0.999723	0.0295295	0.409059	-1.28962	Differential	Insulin signaling	label free	No Enrichment	Orbitrap Lumos	16900(Class I not-mentioned)	Up(717)	Down(614)	p-value(0.05)
35688186	FGFR3	S445	down-regulated	(Caffeine(1000ÂµM)/Control)@HepG2 cells-Log2FC	P22607	P22607	SMSSNTPLVRIARLSSGEGPTLANVSELELP	LS(ph)S(ph)GEGPTLANVSELELPADPK	0.999723	0.00820264	0.286915	-1.8013	Differential	Insulin signaling	label free	No Enrichment	Orbitrap Lumos	16900(Class I not-mentioned)	Up(142)	Down(5174)	p-value(0.05)
35688186	FGFR3	S444	down-regulated	(Caffeine(1000ÂµM)/Control)@HepG2 cells-Log2FC	P22607	P22607	ASMSSNTPLVRIARLSSGEGPTLANVSELEL	LS(ph)S(ph)GEGPTLANVSELELPADPK	0.999788	0.00789248	0.264086	-1.92092	Differential	Insulin signaling	label free	No Enrichment	Orbitrap Lumos	16900(Class I not-mentioned)	Up(142)	Down(5174)	p-value(0.05)
35688186	FGFR3	S444	down-regulated	(Caffeine(100ÂµM)/Control)@HepG2 cells-Log2FC	P22607	P22607	ASMSSNTPLVRIARLSSGEGPTLANVSELEL	LS(ph)S(ph)GEGPTLANVSELELPADPK	0.999788	0.0496526	0.225196	-2.15075	Differential	Insulin signaling	label free	No Enrichment	Orbitrap Lumos	16900(Class I not-mentioned)	Up(180)	Down(5039)	p-value(0.05)
35688186	FGFR3	S445	down-regulated	(Caffeine(100ÂµM)/Control)@HepG2 cells-Log2FC	P22607	P22607	SMSSNTPLVRIARLSSGEGPTLANVSELELP	LS(ph)S(ph)GEGPTLANVSELELPADPK	0.999723	0.0332934	0.242516	-2.04385	Differential	Insulin signaling	label free	No Enrichment	Orbitrap Lumos	16900(Class I not-mentioned)	Up(180)	Down(5039)	p-value(0.05)
35691368	FGFR3	T450	Up-regulated	(Caffeine(10min)(0.01ÂµM)/Untreated)@HepG2 cells-Log2FC	P22607				<0.75	0.00079084		3.51163	Differential	Signaling	label free	IMAC	LTQ Orbitrap Velos	908(Class I not-mentioned)	Up(441)	Down(467)	p-value(0.05)
35691368	FGFR3	T450	Up-regulated	(Caffeine(10min)(0.1ÂµM)/Untreated)@HepG2 cells-Log2FC	P22607				<0.75	0.0014833		3.28747	Differential	Signaling	label free	IMAC	LTQ Orbitrap Velos	1290(Class I not-mentioned)	Up(628)	Down(662)	p-value(0.05)
36357940	FGFR3	S408	Up-regulated	(JPH203(15min)/DMSO)@KKU-100 cell line)-AbsFC	P22607	P22607			100	0.00718354	1.323		Differential	Signalling	TMT	IMAC-Fe	Q-Exactive orbitrap	204	Up(69)	Down(135)	p-value(0.05)
33946525	FGFR3	S445	Up-regulated	(Hypoxia((12h)/Hypoxia(9h))@HT-144 cells-AbsFC (calc)	P22607	P22607	IARLSSGEGPTLANVSELELPADPK				1.49291		Differential	Melanoma	TMT	TiO2	LTQ Orbitrap	Class 1(1171)	Up(923)	Down(248)	p-value(0.05)
33946525	FGFR3	S444	Up-regulated	(Hypoxia((12h)/Hypoxia(9h))@HT-144 cells-AbsFC (calc)	P22607	P22607	IARLSSGEGPTLANVSELELPADPK				1.49291		Differential	Melanoma	TMT	TiO2	LTQ Orbitrap	Class 1(1171)	Up(923)	Down(248)	p-value(0.05)
33946525	FGFR3	S445	down-regulated	(Hypoxia(12h)/Control)@HT-144 cells-AbsFC	P22607	P22607	IARLSSGEGPTLANVSELELPADPK		>75%		0.457822		Differential	Melanoma	TMT	TiO2	LTQ Orbitrap	Class 1(3314)	Up(777)	Down(2537)	p-value(0.05)
33946525	FGFR3	S444	down-regulated	(Hypoxia(12h)/Control)@HT-144 cells-AbsFC	P22607	P22607	IARLSSGEGPTLANVSELELPADPK		>75%		0.457822		Differential	Melanoma	TMT	TiO2	LTQ Orbitrap	Class 1(3314)	Up(777)	Down(2537)	p-value(0.05)
33946525	FGFR3	S445	down-regulated	(Hypoxia(15h)/Control)@HT-144 cells-AbsFC	P22607	P22607	IARLSSGEGPTLANVSELELPADPK		>75%		0.413251		Differential	Melanoma	TMT	TiO2	LTQ Orbitrap	Class 1(3018)	Up(722)	Down(2296)	p-value(0.05)
33946525	FGFR3	S444	down-regulated	(Hypoxia(15h)/Control)@HT-144 cells-AbsFC	P22607	P22607	IARLSSGEGPTLANVSELELPADPK		>75%		0.413251		Differential	Melanoma	TMT	TiO2	LTQ Orbitrap	Class 1(3018)	Up(722)	Down(2296)	p-value(0.05)
33946525	FGFR3	S445	Up-regulated	(Hypoxia(15h)/Hypoxia(9h)) @HT-144 cells-AbsFC (calc)	P22607	P22607	IARLSSGEGPTLANVSELELPADPK				1.34757		Differential	Melanoma	TMT	TiO2	LTQ Orbitrap	Class 1(2217)	Up(1781)	Down(436)	p-value(0.05)
33946525	FGFR3	S444	Up-regulated	(Hypoxia(15h)/Hypoxia(9h)) @HT-144 cells-AbsFC (calc)	P22607	P22607	IARLSSGEGPTLANVSELELPADPK				1.34757		Differential	Melanoma	TMT	TiO2	LTQ Orbitrap	Class 1(2217)	Up(1781)	Down(436)	p-value(0.05)
33946525	FGFR3	S445	down-regulated	(Hypoxia(18h)/Control)@HT-144 cells-AbsFC	P22607	P22607	IARLSSGEGPTLANVSELELPADPK		>75%		0.417783		Differential	Melanoma	TMT	TiO2	LTQ Orbitrap	Class 1(3396)	Up(776)	Down(2026)	p-value(0.05)
33946525	FGFR3	S444	down-regulated	(Hypoxia(18h)/Control)@HT-144 cells-AbsFC	P22607	P22607	IARLSSGEGPTLANVSELELPADPK		>75%		0.417783		Differential	Melanoma	TMT	TiO2	LTQ Orbitrap	Class 1(3396)	Up(776)	Down(2026)	p-value(0.05)
33946525	FGFR3	S445	Up-regulated	(Hypoxia(18h)/Hypoxia(9h))@HT-144 cells-AbsFC (calc)	P22607	P22607	IARLSSGEGPTLANVSELELPADPK				1.36235		Differential	Melanoma	TMT	TiO2	LTQ Orbitrap	Class 1(830)	Up(571)	Down(259)	p-value(0.05)
33946525	FGFR3	S444	Up-regulated	(Hypoxia(18h)/Hypoxia(9h))@HT-144 cells-AbsFC (calc)	P22607	P22607	IARLSSGEGPTLANVSELELPADPK				1.36235		Differential	Melanoma	TMT	TiO2	LTQ Orbitrap	Class 1(830)	Up(571)	Down(259)	p-value(0.05)
33946525	FGFR3	S445	down-regulated	(Hypoxia(21h)/Control)@HT-144 cells-AbsFC	P22607	P22607	IARLSSGEGPTLANVSELELPADPK		>75%		0.623867		Differential	Melanoma	TMT	TiO2	LTQ Orbitrap	Class 1(3422)	Up(832)	Down(2590)	p-value(0.05)
33946525	FGFR3	S444	down-regulated	(Hypoxia(21h)/Control)@HT-144 cells-AbsFC	P22607	P22607	IARLSSGEGPTLANVSELELPADPK		>75%		0.623867		Differential	Melanoma	TMT	TiO2	LTQ Orbitrap	Class 1(3422)	Up(832)	Down(2590)	p-value(0.05)
33946525	FGFR3	S445	Up-regulated	(Hypoxia(21h)/Hypoxia(12h))@HT-144 cells-AbsFC (calc)	P22607	P22607	IARLSSGEGPTLANVSELELPADPK				1.36268		Differential	Melanoma	TMT	TiO2	LTQ Orbitrap	Class 1(2272)	Up(1055)	Down(1271)	p-value(0.05)
33946525	FGFR3	S444	Up-regulated	(Hypoxia(21h)/Hypoxia(12h))@HT-144 cells-AbsFC (calc)	P22607	P22607	IARLSSGEGPTLANVSELELPADPK				1.36268		Differential	Melanoma	TMT	TiO2	LTQ Orbitrap	Class 1(2272)	Up(1055)	Down(1271)	p-value(0.05)
33946525	FGFR3	S445	Up-regulated	(Hypoxia(21h)/Hypoxia(15h))@HT-144 cells-AbsFC (calc)	P22607	P22607	IARLSSGEGPTLANVSELELPADPK				1.50966		Differential	Melanoma	TMT	TiO2	LTQ Orbitrap	Class 1(2253)	Up(942)	Down(1311)	p-value(0.05)
33946525	FGFR3	S444	Up-regulated	(Hypoxia(21h)/Hypoxia(15h))@HT-144 cells-AbsFC (calc)	P22607	P22607	IARLSSGEGPTLANVSELELPADPK				1.50966		Differential	Melanoma	TMT	TiO2	LTQ Orbitrap	Class 1(2253)	Up(942)	Down(1311)	p-value(0.05)
33946525	FGFR3	S445	Up-regulated	(Hypoxia(21h)/Hypoxia(18h))@HT-144 cells-AbsFC (calc)	P22607	P22607	IARLSSGEGPTLANVSELELPADPK				1.49328		Differential	Melanoma	TMT	TiO2	LTQ Orbitrap	Class 1(2280)	Up(1230)	Down(1050)	p-value(0.05)
33946525	FGFR3	S444	Up-regulated	(Hypoxia(21h)/Hypoxia(18h))@HT-144 cells-AbsFC (calc)	P22607	P22607	IARLSSGEGPTLANVSELELPADPK				1.49328		Differential	Melanoma	TMT	TiO2	LTQ Orbitrap	Class 1(2280)	Up(1230)	Down(1050)	p-value(0.05)
33946525	FGFR3	S445	Up-regulated	(Hypoxia(21h)/Hypoxia(3h)) @HT-144 cells-AbsFC (calc)	P22607	P22607	IARLSSGEGPTLANVSELELPADPK				1.6892		Differential	Melanoma	TMT	TiO2	LTQ Orbitrap	Class 1(2573)	Up(1450)	Down(1023)	p-value(0.05)
33946525	FGFR3	S444	Up-regulated	(Hypoxia(21h)/Hypoxia(3h)) @HT-144 cells-AbsFC (calc)	P22607	P22607	IARLSSGEGPTLANVSELELPADPK				1.6892		Differential	Melanoma	TMT	TiO2	LTQ Orbitrap	Class 1(2573)	Up(1450)	Down(1023)	p-value(0.05)
33946525	FGFR3	S445	Up-regulated	(Hypoxia(21h)/Hypoxia(6h))@HT-144 cells-AbsFC (calc)	P22607	P22607	IARLSSGEGPTLANVSELELPADPK				1.3187		Differential	Melanoma	TMT	TiO2	LTQ Orbitrap	Class 1(2676)	Up(1003)	Down(1673)	p-value(0.05)
33946525	FGFR3	S444	Up-regulated	(Hypoxia(21h)/Hypoxia(6h))@HT-144 cells-AbsFC (calc)	P22607	P22607	IARLSSGEGPTLANVSELELPADPK				1.3187		Differential	Melanoma	TMT	TiO2	LTQ Orbitrap	Class 1(2676)	Up(1003)	Down(1673)	p-value(0.05)
33946525	FGFR3	S445	Up-regulated	(Hypoxia(21h)/Hypoxia(9h))@HT-144 cells-AbsFC (calc)	P22607	P22607	IARLSSGEGPTLANVSELELPADPK				2.03437		Differential	Melanoma	TMT	TiO2	LTQ Orbitrap	Class 1(2496)	Up(1452)	Down(1044)	p-value(0.05)
33946525	FGFR3	S444	Up-regulated	(Hypoxia(21h)/Hypoxia(9h))@HT-144 cells-AbsFC (calc)	P22607	P22607	IARLSSGEGPTLANVSELELPADPK				2.03437		Differential	Melanoma	TMT	TiO2	LTQ Orbitrap	Class 1(2496)	Up(1452)	Down(1044)	p-value(0.05)
33946525	FGFR3	S445	down-regulated	(Hypoxia(24h)/Control)@HT-144 cells-AbsFC	P22607	P22607	IARLSSGEGPTLANVSELELPADPK		>75%		0.406009		Differential	Melanoma	TMT	TiO2	LTQ Orbitrap	Class 1(2678)	Up(836)	Down(1842)	p-value(0.05)
33946525	FGFR3	S444	down-regulated	(Hypoxia(24h)/Control)@HT-144 cells-AbsFC	P22607	P22607	IARLSSGEGPTLANVSELELPADPK		>75%		0.406009		Differential	Melanoma	TMT	TiO2	LTQ Orbitrap	Class 1(2678)	Up(836)	Down(1842)	p-value(0.05)
33946525	FGFR3	S445	down-regulated	(Hypoxia(24h)/Hypoxia(21h))@HT-144 cells-AbsFC (calc)	P22607	P22607	IARLSSGEGPTLANVSELELPADPK				0.650794		Differential	Melanoma	TMT	TiO2	LTQ Orbitrap	Class 1(2868)	Up(2122)	Down(746)	p-value(0.05)
33946525	FGFR3	S444	down-regulated	(Hypoxia(24h)/Hypoxia(21h))@HT-144 cells-AbsFC (calc)	P22607	P22607	IARLSSGEGPTLANVSELELPADPK				0.650794		Differential	Melanoma	TMT	TiO2	LTQ Orbitrap	Class 1(2868)	Up(2122)	Down(746)	p-value(0.05)
33946525	FGFR3	S445	Up-regulated	(Hypoxia(24h)/Hypoxia(9h))@HT-144 cells-AbsFC (calc)	P22607	P22607	IARLSSGEGPTLANVSELELPADPK				1.32396		Differential	Melanoma	TMT	TiO2	LTQ Orbitrap	Class 1(3024)	Up(2311)	Down(713)	p-value(0.05)
33946525	FGFR3	S444	Up-regulated	(Hypoxia(24h)/Hypoxia(9h))@HT-144 cells-AbsFC (calc)	P22607	P22607	IARLSSGEGPTLANVSELELPADPK				1.32396		Differential	Melanoma	TMT	TiO2	LTQ Orbitrap	Class 1(3024)	Up(2311)	Down(713)	p-value(0.05)
33946525	FGFR3	S445	down-regulated	(Hypoxia(3h)/Control)@HT-144 cells-AbsFC	P22607	P22607	IARLSSGEGPTLANVSELELPADPK		>75%		0.369327		Differential	Melanoma	TMT	TiO2	LTQ Orbitrap	Class 1(3345)	Up(652)	Down(2692)	p-value(0.05)
33946525	FGFR3	S444	down-regulated	(Hypoxia(3h)/Control)@HT-144 cells-AbsFC	P22607	P22607	IARLSSGEGPTLANVSELELPADPK		>75%		0.369327		Differential	Melanoma	TMT	TiO2	LTQ Orbitrap	Class 1(3345)	Up(652)	Down(2692)	p-value(0.05)
33946525	FGFR3	S445	down-regulated	(Hypoxia(6h)/Control)@HT-144 cells-AbsFC	P22607	P22607	IARLSSGEGPTLANVSELELPADPK		>75%		0.473093		Differential	Melanoma	TMT	TiO2	LTQ Orbitrap	Class 1(3036)	Up(740)	Down(2296)	p-value(0.05)
33946525	FGFR3	S444	down-regulated	(Hypoxia(6h)/Control)@HT-144 cells-AbsFC	P22607	P22607	IARLSSGEGPTLANVSELELPADPK		>75%		0.473093		Differential	Melanoma	TMT	TiO2	LTQ Orbitrap	Class 1(3036)	Up(740)	Down(2296)	p-value(0.05)
33946525	FGFR3	S445	down-regulated	(Hypoxia(9h)/Control)@HT-144 cells-AbsFC	P22607	P22607	IARLSSGEGPTLANVSELELPADPK		>75%		0.306663		Differential	Melanoma	TMT	TiO2	LTQ Orbitrap	Class 1(3422)	Up(705)	Down(2717)	p-value(0.05)
33946525	FGFR3	S444	down-regulated	(Hypoxia(9h)/Control)@HT-144 cells-AbsFC	P22607	P22607	IARLSSGEGPTLANVSELELPADPK		>75%		0.306663		Differential	Melanoma	TMT	TiO2	LTQ Orbitrap	Class 1(3422)	Up(705)	Down(2717)	p-value(0.05)
33946525	FGFR3	S445	down-regulated	(Hypoxia(9h)/Hypoxia(6h))@HT-144 cells-AbsFC (calc)	P22607	P22607	IARLSSGEGPTLANVSELELPADPK		>75%		0.648209		Differential	Melanoma	TMT	TiO2	LTQ Orbitrap	Class 1(2297)	Up(516)	Down(1781)	p-value(0.05)
33946525	FGFR3	S444	down-regulated	(Hypoxia(9h)/Hypoxia(6h))@HT-144 cells-AbsFC (calc)	P22607	P22607	IARLSSGEGPTLANVSELELPADPK		>75%		0.648209		Differential	Melanoma	TMT	TiO2	LTQ Orbitrap	Class 1(2297)	Up(516)	Down(1781)	p-value(0.05)
35011700	FGFR3	S408	down-regulated	(IL-33 (240min)/Control)@THP-1 cells-Log2FC	P22607	P22607		GLGSPTVHK	100	<0.05		-0.60545	Differential	IL-33 Signaling Network	TMT	TiO2	Orbitrap Fusion Tribrid		4937	2656
35011700	FGFR3	S408	down-regulated	(IL-33 (5min)/Control)@THP-1 cells-Log2FC	P22607	P22607		GLGSPTVHK	100	<0.05		-0.637161	Differential	IL-33 Signaling Network	TMT	TiO2	Orbitrap Fusion Tribrid		389	11604
35011700	FGFR3	S408	down-regulated	(IL-33 (60min)/Control)@THP-1 cells-Log2FC	P22607	P22607		GLGSPTVHK	100	<0.05		-0.685924	Differential	IL-33 Signaling Network	TMT	TiO2	Orbitrap Fusion Tribrid		1009	7904
36781298	FGFR3	S408	down-regulated	Metformin(24h)/Control@C2bbe1-Log2FC	P22607	P22607		GLGS(ph)PTVHK	> 0.75			-0.849028	Differential	Metformin signaling in colorectal cancer cells		Fe-NTA	Orbitrap Fusion Lumos Tribrid		10891	11270	<0.05
36781298	FGFR3	S408	down-regulated	Metformin(24h)/Control@HT115-Log2FC	P22607	P22607		GLGS(ph)PTVHK	> 0.75			-1.14214	Differential	Metformin signaling in colorectal cancer cells		Fe-NTA	Orbitrap Fusion Lumos Tribrid		10924	10123	<0.05
36781298	FGFR3	S408	down-regulated	Metformin(24h)/Control@SW837-Log2FC	P22607	P22607		GLGS(ph)PTVHK	> 0.75			-1.34964	Differential	Metformin signaling in colorectal cancer cells		Fe-NTA	Orbitrap Fusion Lumos Tribrid		11198	11682	<0.05

## Sheet: Table S2D
Supplementary Table S2D: Phosphosites in FGFR4 compiled from phosphoproteomics differential expression studies.
PMID	Mapped_gene symbol	Mapped_phosphosite	Expression	Experimental_condition	Uniprot	Accession	Peptide_sequence	ModeSequence	LocProbability	P_value	Avg_ratio_absfc	Log2fc_log10fc	Profile_or_differetial	Celltype_disease	Quant_type	Enrichment	Mass spectrometry	class_one_site	Upregulated_sites	Downregulated_sites	P_value_cut_off
21406692	FGFR4	S419	Up-regulated	(NCM(1h)/Untreated)@HUES 9 cells-AbsFC	P22455	IPI00556393	PLARQFSLESGSS	QFS(ph)LESGSSGK	0.99		1.52		Differential	embryonic stem cell	SILAC	TiO2	LTQ-FT Ultra+LTQ-Orbitrap+ LTQ-Orbitrap XL	Class 1(4370)	Up(1975)	Down(2395)	p-value(0.05)
21406692	FGFR4	S519	down-regulated	(NCM(1h)/Untreated)@HUES 9 cells-AbsFC	P22455	IPI00556393	DLADLVSEMEVMK	DLADLVS(ph)EMEVMK	1		0.71		Differential	embryonic stem cell	SILAC	TiO2	LTQ-FT Ultra+LTQ-Orbitrap+ LTQ-Orbitrap XL	Class 1(4370)	Up(1975)	Down(2395)	p-value(0.05)
21406692	FGFR4	S519	down-regulated	(NCM(24h)/Untreated)@HUES 9 cells-AbsFC	P22455	IPI00556393	DLADLVSEMEVMK	DLADLVS(ph)EMEVMK	1		0.63		Differential	embryonic stem cell	SILAC	TiO2	LTQ-FT Ultra+LTQ-Orbitrap+ LTQ-Orbitrap XL	Class 1(4994)	Up(2324)	Down(2670)	p-value(0.05)
21406692	FGFR4	S419	Up-regulated	(NCM(24h)/Untreated)@HUES 9 cells-AbsFC	P22455	IPI00556393	PLARQFSLESGSS	QFS(ph)LESGSSGK	0.99		1.56		Differential	embryonic stem cell	SILAC	TiO2	LTQ-FT Ultra+LTQ-Orbitrap+ LTQ-Orbitrap XL	Class 1(4994)	Up(2324)	Down(2670)	p-value(0.05)
22424773	FGFR4	S573	Up-regulated	(IR/DMSO)@U2OS cells-AbsFC	P22455	IPI00556393	PPGPDLSPDGPRS	RPPGPDLS(ph)PDGPR	1		1.5637		Differential	DNA damage response	SILAC	TiO2	LTQ Orbitrap	Class1 (3788)	Up(1815)	Down (1973)	p-value(0.05)
27834733	FGFR4	S573	down-regulated	(IDH1mut/Control)@NHA cells-AbsFC	P22455	H0Y9P2	ARRPPGPDLSPDGPR	ARRPPGPDLS(ph)PDGPR			0.31198		Differential	Glioblastoma	SILAC	TiO2	LTQ-Orbitrap Velos	Class I(10278)	Up(3737)	Down(6541)	p-value(0.05)
27834733	FGFR4	S573	Up-regulated	(RAS-NHA cells/IDH1mut)@NHA cells-AbsFC	P22455	H0Y9P2	ARRPPGPDLSPDGPR	ARRPPGPDLS(ph)PDGPR			40.885;123.65		Differential	Glioblastoma	SILAC	TiO2	LTQ-Orbitrap Velos	Class I(10553)	Up(6734)	Down(3819)	p-value(0.05)
28009266	FGFR4	S573	Up-regulated	(EGF/WT Rep1)@MCF7 cell line-Log2FC	P22455	Q59F30	PPGPDLSPDGPRS	RPPGPDLS(ph)PDGPR	1			1.94111	Differential	Breast cancer	SILAC	TiO2	LTQ-Orbitrap Velos	Class 1 (2357)	Up(1593)	Down(763)	p-value(0.05)
28009266	FGFR4	S573	Up-regulated	(EGF/WT Rep2)@MCF7 cell line-Log2FC	P22455	Q59F30	PPGPDLSPDGPRS	RPPGPDLS(ph)PDGPR	1			0.385707	Differential	Breast cancer	SILAC	TiO2	LTQ-Orbitrap Velos	Class 1 (2372)	Up(1372)	Down(1000)	p-value(0.05)
28102081	FGFR4	S573	Up-regulated	(Her2+ve AU565 cell /Her2-ve T47D cell-Log2FC	P22455	A0A024R7P8	LREFLRARRPPGPDLSPDGPRSSEGPLSFPV		1	0.0148682		0.469131	Differential	Breast Tumor	TMT	TIO2+Anti-pY	Q Exactive HF	Class I(5860)	Up(3685)	Down(2175)	p-value(0.05)
28102081	FGFR4	S573	Up-regulated	(Her2+ve AU565 cell/Her2-ve MDA-MB-231 cell-Log2FC	P22455	A0A024R7P8	LREFLRARRPPGPDLSPDGPRSSEGPLSFPV		1	0.0148682		0.469131	Differential	Breast Tumor	TMT	TIO2+Anti-pY	Q Exactive HF	Class I(5860)	Up(3685)	Down(2175)	p-value(0.05)
28102081	FGFR4	S573	Up-regulated	(Her2+ve HCC1954 cell/Her2-ve HCC1500 cell-Log2FC	P22455	A0A024R7P8	LREFLRARRPPGPDLSPDGPRSSEGPLSFPV		1	0.0148682		0.469130747;0.469130747;0.469130747	Differential	Breast Tumor	TMT	TIO2+Anti-pY	Q Exactive HF	Class I(5860)	Up(3685)	Down(2175)	p-value(0.05)
28102081	FGFR4	S573	Up-regulated	(Her2+ve SKBR3/CAMA1 cell/Her2-ve T47D cell-Log2FC	P22455	A0A024R7P8	LREFLRARRPPGPDLSPDGPRSSEGPLSFPV		1	0.0148682		0.469131	Differential	Breast Tumor	TMT	TIO2+Anti-pY	Q Exactive HF	Class I(5860)	Up(3685)	Down(2175)	p-value(0.05)
28102081	FGFR4	S422	Up-regulated	(Her2+ve/Her2-ve)@AU565+T47D cell-Log2FC	P22455	A0A024R7P8	QKLSRFPLARQFSLESGSSGKSSSSLVRGVR		0.997222	0.00010357		2.1421	Differential	Breast Tumor	TMT	TIO2+Anti-pY	Q Exactive HF	Class I(5850)	Up(3742)	Down(2108)	p-value(0.05)
28102081	FGFR4	S422	Up-regulated	(Her2+ve/Her2-ve)@HCC1954+HCC1500 cell-Log2FC	P22455	A0A024R7P8	QKLSRFPLARQFSLESGSSGKSSSSLVRGVR		1	0.997222		2.142095177;2.142095177	Differential	Breast Tumor	TMT	TIO2+Anti-pY	Q Exactive HF	Class I(5850)	Up(3742)	Down(2108)	p-value(0.05)
28102081	FGFR4	S422	Up-regulated	(Her2+ve/Her2-ve)@SKBR3/CAMA1+T47D cell-Log2FC	P22455	A0A024R7P8	QKLSRFPLARQFSLESGSSGKSSSSLVRGVR		0.999999	0.00010357		2.1421	Differential	Breast Tumor	TMT	TIO2+Anti-pY	Q Exactive HF	Class I(5854)	Up(3710)	Down(2144)	p-value(0.05)
28209619	FGFR4	S573	down-regulated	(Lapatinib+BT-474-J4 cell line/BT-474 cell line)-Log2FC	P22455	J3KPQ0	LREFLRARRPPGPDLSPDGPRSSEGPLSFPV	_RPPGPDLS(ph)PDGPR_	1			-2.5462	Differential	Breast Cancer	dimethyl-label	Fe-IMAC	Orbitrap Q Exactive Plus	Class I(4824)	Up(2455)	down(2369)	p-value(0.05)
28919041	FGFR4	S419	Up-regulated	(Rapamycin/DMSO)@HeLa cells-Log2FC	P22455	P22455				3.13e-05	2.24796	1.16861	Differential	split-cAbl kinase	SILAC	IMAC	Orbitrap Fusion (Q-OT-qlT)	Class 1 sites(LP not mentioned)	Up(1258)	Down(1828)	p-value(0.05)
29414761	FGFR4	S573	down-regulated	(Palmitate+Insulin/Insulin)@HepG2 cells-Log2FC (calc)	P22455	P22455	ARRPPGPDLSPDGPR	ARRPPGPDLS(ph)PDGPR			0.14918;0.72694;0.73694;0.73999;0.74171;0.74427;0.76707;0.7677	-0.381385447;-0.382569856;-0.42610201;-0.431072875;-0.43442232;-0.440380932;-0.460091803;-2.744873963	Differential	Liver Cancer	SILAC	TiO2	Orbitrap Q-Exactive HF	Class 1 sites(5196)	Up(2451)	Down(2745)	p-value(0.05)
29414761	FGFR4	S573	Up-regulated	(Palmitate/Untreated)@HepG2 cells-Log2FC (calc)	P22455	P22455	ARRPPGPDLSPDGPR	ARRPPGPDLS(ph)PDGPR			1.7754;0.68012;0.66494;0.65768;0.62361;0.62092;0.60867;0.60091;0.59972;0.59771;0.59674;0.59297;0.53284;0.47402	0.828144102;-1.076980164;-0.908225706;-0.753968978;-0.74482561;-0.742482415;-0.737639009;-0.734779164;-0.716267835;-0.687520693;-0.681284032;-0.604542296;-0.588703928;-0.556138778	Differential	Liver Cancer	SILAC	TiO2	Orbitrap Q-Exactive HF	Class 1 sites(9505)	Up(3283)	Down(6267)	p-value(0.05)
32877642	FGFR4	S419	down-regulated	(SARS CoV2/Mock)@Caco-2 cell line-Log2FC	P22455	P22455	QFSLESGSSGK		100	<0.05		-1.34888	Differential	Infection	TMT	Fe-NTA	Orbitrap Fusion Lumos	Class 1(11747)	Up(5892)	Down(5855)	p-value(0.05)
35688186	FGFR4	S573	down-regulated	(Caffeine(1000ÂµM)/Control)@HepG2 cells-Log2FC	P22455	P22455	LREFLRARRPPGPDLSPDGPRSSEGPLSFPV	RPPGPDLS(ph)PDGPR	1	0.0453564	0.542879	-0.881299	Differential	Insulin signaling	label free	No Enrichment	Orbitrap Lumos	16900(Class I not-mentioned)	Up(142)	Down(5174)	p-value(0.05)
35688186	FGFR4	S573	down-regulated	(Caffeine(100ÂµM)/Control)@HepG2 cells-Log2FC	P22455	P22455	LREFLRARRPPGPDLSPDGPRSSEGPLSFPV	RPPGPDLS(ph)PDGPR	1	0.0426157	0.527142	-0.923736	Differential	Insulin signaling	label free	No Enrichment	Orbitrap Lumos	16900(Class I not-mentioned)	Up(180)	Down(5039)	p-value(0.05)
35691368	FGFR4	S419	down-regulated	(Caffeine(10min)(100ÂµM)/Untreated)@HepG2 cells-Log2FC	P22455				<0.75	0.000110229		-4.1996	Differential	Signaling	label free	IMAC	LTQ Orbitrap Velos	3248(Class I not-mentioned)	Up(1487)	Down(1671)	p-value(0.05)
35691368	FGFR4	S419	down-regulated	(Caffeine(10min)(10ÂµM)/Untreated)@HepG2 cells-Log2FC	P22455				<0.75	2.70764e-05		-4.6826	Differential	Signaling	label free	IMAC	LTQ Orbitrap Velos	2630(Class I not-mentioned)	Up(644)	Down(1356)	p-value(0.05)
35691368	FGFR4	Y642	down-regulated	(Caffeine(10min)(10ÂµM)/Untreated)@HepG2 cells-Log2FC	P22455				<0.75	0.00178815		-3.7393	Differential	Signaling	label free	IMAC	LTQ Orbitrap Velos	2630(Class I not-mentioned)	Up(644)	Down(1356)	p-value(0.05)
35691368	FGFR4	S419	Up-regulated	(Caffeine(24h)(0.01ÂµM)/Untreated)@HepG2 cells-Log2FC	P22455				<0.75	0.000352619		3.79662	Differential	Signaling	label free	IMAC	LTQ Orbitrap Velos	595(Class I not-mentioned)	Up(282)	Down(313)	p-value(0.05)
35691368	FGFR4	S419	Up-regulated	(Caffeine(24h)(0.1ÂµM)/Untreated)@HepG2 cells-Log2FC	P22455				<0.75	2.76935e-07		6.28584	Differential	Signaling	label free	IMAC	LTQ Orbitrap Velos	855(Class I not-mentioned)	Up(433)	Down(422)	p-value(0.05)
35691368	FGFR4	S419	Up-regulated	(Caffeine(24h)(100ÂµM)/Untreated)@HepG2 cells-Log2FC	P22455				<0.75	1.85143e-07		6.43122	Differential	Signaling	label free	IMAC	LTQ Orbitrap Velos	2155(Class I not-mentioned)	Up(1143)	Down(972)	p-value(0.05)
35691368	FGFR4	S419	Up-regulated	(Caffeine(24h)(10ÂµM)/Untreated)@HepG2 cells-Log2FC	P22455				<0.75	8.85757e-08		6.70006	Differential	Signaling	label free	IMAC	LTQ Orbitrap Velos	1722(Class I not-mentioned)	Up(928)	Down(798)	p-value(0.05)
35691368	FGFR4	S419	Up-regulated	(Caffeine(24h)(1ÂµM)/Untreated)@HepG2 cells-Log2FC	P22455				<0.75	3.42572e-07		6.20944	Differential	Signaling	label free	IMAC	LTQ Orbitrap Velos	1179(Class I not-mentioned)	Up(606)	Down(573)	p-value(0.05)
36106392	FGFR4	S573	Up-regulated	Human enterovirus A71(1h)/Mock@RD cells-Log2FC	P22455	P22455			Class 1			1.05231	Differential	EV-A71 infection	TMT	PolyMAC-Ti	Orbitrap Fusion Lumos		10114	0	<0.05
36106392	FGFR4	S573	Up-regulated	Human enterovirus A71(12h)/Mock@RD cells-Log2FC	P22455	P22455			Class 1			1.45056	Differential	EV-A71 infection	TMT	PolyMAC-Ti	Orbitrap Fusion Lumos		9908	0	<0.05
36106392	FGFR4	S573	Up-regulated	Human enterovirus A71(2h)/Mock@RD cells-Log2FC	P22455	P22455			Class 1			0.977256	Differential	EV-A71 infection	TMT	PolyMAC-Ti	Orbitrap Fusion Lumos		10111	0	<0.05
36106392	FGFR4	S573	Up-regulated	Human enterovirus A71(4h)/Mock@RD cells-Log2FC	P22455	P22455			Class 1			0.996607	Differential	EV-A71 infection	TMT	PolyMAC-Ti	Orbitrap Fusion Lumos		10074	0	<0.05
36106392	FGFR4	S573	Up-regulated	Human enterovirus A71(8h)/Mock@RD cells-Log2FC	P22455	P22455			Class 1			0.84974	Differential	EV-A71 infection	TMT	PolyMAC-Ti	Orbitrap Fusion Lumos		10068	0	<0.05
36781298	FGFR4	S573	Up-regulated	Metformin(24h)/Control@C2bbe1-Log2FC	P22455	P22455		PPGPDLS(ph)PDGPR	> 0.75			0.829273	Differential	Metformin signaling in colorectal cancer cells		Fe-NTA	Orbitrap Fusion Lumos Tribrid		10891	11270	<0.05
36781298	FGFR4	S573	Up-regulated	Metformin(24h)/Control@COLO205-Log2FC	P22455	P22455		PPGPDLS(ph)PDGPR	> 0.75			0.600018	Differential	Metformin signaling in colorectal cancer cells		Fe-NTA	Orbitrap Fusion Lumos Tribrid		11967	13354	<0.05
36781298	FGFR4	S573	Up-regulated	Metformin(24h)/Control@HT115-Log2FC	P22455	P22455		PPGPDLS(ph)PDGPR	> 0.75			0.762014	Differential	Metformin signaling in colorectal cancer cells		Fe-NTA	Orbitrap Fusion Lumos Tribrid		10924	10123	<0.05
36781298	FGFR4	S573	Up-regulated	Metformin(24h)/Control@LOVO-Log2FC	P22455	P22455		PPGPDLS(ph)PDGPR	> 0.75			1.12279	Differential	Metformin signaling in colorectal cancer cells		Fe-NTA	Orbitrap Fusion Lumos Tribrid		10683	11641	<0.05
36781298	FGFR4	S573	down-regulated	Metformin(24h)/Control@MDST-Log2FC	P22455	P22455		PPGPDLS(ph)PDGPR	> 0.75			-0.685369	Differential	Metformin signaling in colorectal cancer cells		Fe-NTA	Orbitrap Fusion Lumos Tribrid		5680	6577	<0.05
36781298	FGFR4	S573	Up-regulated	Metformin(24h)/Control@RKO-Log2FC	P22455	P22455		PPGPDLS(ph)PDGPR	> 0.75			0.461437	Differential	Metformin signaling in colorectal cancer cells		Fe-NTA	Orbitrap Fusion Lumos Tribrid		10881	10885	<0.05
36781298	FGFR4	S573	Up-regulated	Metformin(24h)/Control@SNU61-Log2FC	P22455	P22455		PPGPDLS(ph)PDGPR	> 0.75			0.465674	Differential	Metformin signaling in colorectal cancer cells		Fe-NTA	Orbitrap Fusion Lumos Tribrid		10943	11046	<0.05
36781298	FGFR4	S573	Up-regulated	Metformin(24h)/Control@SW48-Log2FC	P22455	P22455		PPGPDLS(ph)PDGPR	> 0.75			0.624773	Differential	Metformin signaling in colorectal cancer cells		Fe-NTA	Orbitrap Fusion Lumos Tribrid		11607	13034	<0.05
36781298	FGFR4	S573	down-regulated	Metformin(24h)/Control@SW837-Log2FC	P22455	P22455		PPGPDLS(ph)PDGPR	> 0.75			-0.421634	Differential	Metformin signaling in colorectal cancer cells		Fe-NTA	Orbitrap Fusion Lumos Tribrid		11198	11682	<0.05
36781298	FGFR4	S573	Up-regulated	Metformin(24h)/Control@T84-Log2FC	P22455	P22455		PPGPDLS(ph)PDGPR	> 0.75			0.804581	Differential	Metformin signaling in colorectal cancer cells		Fe-NTA	Orbitrap Fusion Lumos Tribrid		11642	12335	<0.05

## Sheet: Table S3A
Supplementary Table S3A: Phosphosites on other proteins (PsOPs) positively co-regulated with the FGFR3 S444 predominant site
site1	site2	n_00	n_uddu_nd	n_uddu	n_uudd	n_uudd/n_uddu	n_uddu/n_uudd	p-Value	chi_square_pval	UUDD_PMID_confidence	UUDD_Code_confidence	SUM_UU	SUM_DD	SUM_UUDD	htp_downstream	htp_upstream	Exp_val_downstream	Exp_val_upstream	ochava_downstream	ochava_upstream	predictive_downstream	predictive_upstream	Proteins	ON_FUNCTION	ON_PROCESS	ON_PROT_INTERACT	ON_OTHER_INTERACT	pmid_UUDD	exp_condition_UUDD_x	code_UUDD	pmid_count_UUDD	code_count_UUDD	kinase/phosphatase	Binary	complex	complex_number
FGFR3_S444	FGFR3_S445	10	2	0	28	28	0	7.78614e-08	2.22691e-07	3	4	14	14	28	NO	NO	NO	NO	NO	NO	NO	NO						20363803,33946525,35688186	(Ang II(15 min)/Vehicle)@AT1R-HEK cells-AbsFC;(Ang II(3 min)/Vehicle)@AT1R-HEK cells-AbsFC;(Hypoxia((12h)/Hypoxia(9h))@HT-144 cells-AbsFC (calc);(Hypoxia(15h)/Hypoxia(9h)) @HT-144 cells-AbsFC (calc);(Hypoxia(18h)/Hypoxia(9h))@HT-144 cells-AbsFC (calc);(Hypoxia(21h)/Hypoxia(12h))@HT-144 cells-AbsFC (calc);(Hypoxia(21h)/Hypoxia(15h))@HT-144 cells-AbsFC (calc);(Hypoxia(21h)/Hypoxia(18h))@HT-144 cell…	Ang II,Hypoxia,SII Ang II,Caffeine	3	4	kinase	YES	YES	complex_9448;complex_11396;complex_15357;complex_19210;complex_19827;complex_75208;complex_78936;complex_85329;complex_125620;complex_187399;complex_208145;complex_232395;complex_284396
FGFR3_S444	GPHN_S194	6	11	0	23	23	0	0.00322428	0.0082306	3	3	11	12	23	NO	NO	NO	NO	NO	NO	NO	NO						20363803,33946525,35688186	(Ang II(15 min)/Vehicle)@AT1R-HEK cells-AbsFC;(Hypoxia((12h)/Hypoxia(9h))@HT-144 cells-AbsFC (calc);(Hypoxia(15h)/Hypoxia(9h)) @HT-144 cells-AbsFC (calc);(Hypoxia(18h)/Hypoxia(9h))@HT-144 cells-AbsFC (calc);(Hypoxia(21h)/Hypoxia(12h))@HT-144 cells-AbsFC (calc);(Hypoxia(21h)/Hypoxia(15h))@HT-144 cells-AbsFC (calc);(Hypoxia(21h)/Hypoxia(18h))@HT-144 cells-AbsFC (calc);(Hypoxia(21h)/Hypoxia(3h)) @HT…	Ang II,Hypoxia,Caffeine	3	3
FGFR3_S444	MYH10_S1952	9	9	0	22	22	0	0.000177809	0.000706913	3	4	10	12	22	NO	NO	NO	NO	NO	NO	NO	NO	MYH10_S1952		cytoskeletal reorganization			20363803,33946525,35688186	(Ang II(15 min)/Vehicle)@AT1R-HEK cells-AbsFC;(Ang II(3 min)/Vehicle)@AT1R-HEK cells-AbsFC;(Hypoxia(15h)/Hypoxia(9h)) @HT-144 cells-AbsFC (calc);(Hypoxia(21h)/Hypoxia(12h))@HT-144 cells-AbsFC (calc);(Hypoxia(21h)/Hypoxia(18h))@HT-144 cells-AbsFC (calc);(Hypoxia(21h)/Hypoxia(3h)) @HT-144 cells-AbsFC (calc);(Hypoxia(21h)/Hypoxia(6h))@HT-144 cells-AbsFC (calc);(Hypoxia(21h)/Hypoxia(9h))@HT-144 cells…	Ang II,Hypoxia,SII Ang II,Caffeine	3	4
FGFR3_S444	SYMPK_T1246	7	11	0	22	22	0	0.00170697	0.00507736	3	3	11	11	22	NO	NO	NO	NO	NO	NO	NO	NO						20363803,33946525,35688186	(Ang II(15 min)/Vehicle)@AT1R-HEK cells-AbsFC;(Ang II(3 min)/Vehicle)@AT1R-HEK cells-AbsFC;(Hypoxia((12h)/Hypoxia(9h))@HT-144 cells-AbsFC (calc);(Hypoxia(15h)/Hypoxia(9h)) @HT-144 cells-AbsFC (calc);(Hypoxia(18h)/Hypoxia(9h))@HT-144 cells-AbsFC (calc);(Hypoxia(21h)/Hypoxia(15h))@HT-144 cells-AbsFC (calc);(Hypoxia(21h)/Hypoxia(18h))@HT-144 cells-AbsFC (calc);(Hypoxia(21h)/Hypoxia(3h)) @HT-144 cell…	Ang II,Hypoxia,Caffeine	3	3
FGFR3_S444	MYH10_S1956	5	13	0	22	22	0	0.0130211	0.0305989	3	4	11	11	22	NO	NO	NO	NO	NO	NO	NO	NO	MYH10_S1956	molecular association, regulation; intracellular localization	cytoskeletal reorganization	MYH10(INDUCES); ACTA1(INDUCES)		20363803,33946525,35688186	(Ang II(15 min)/Vehicle)@AT1R-HEK cells-AbsFC;(Ang II(3 min)/Vehicle)@AT1R-HEK cells-AbsFC;(Hypoxia(15h)/Hypoxia(9h)) @HT-144 cells-AbsFC (calc);(Hypoxia(21h)/Hypoxia(12h))@HT-144 cells-AbsFC (calc);(Hypoxia(21h)/Hypoxia(18h))@HT-144 cells-AbsFC (calc);(Hypoxia(21h)/Hypoxia(3h)) @HT-144 cells-AbsFC (calc);(Hypoxia(21h)/Hypoxia(6h))@HT-144 cells-AbsFC (calc);(Hypoxia(21h)/Hypoxia(9h))@HT-144 cells…	Ang II,Hypoxia,SII Ang II,Caffeine	3	4
FGFR3_S444	NCOR2_S2054	5	15	0	20	20	0	0.023562	0.0558293	3	4	10	10	20	NO	NO	NO	NO	NO	NO	NO	NO						20363803,33946525,35688186	(Ang II(15 min)/Vehicle)@AT1R-HEK cells-AbsFC;(Hypoxia(15h)/Hypoxia(9h)) @HT-144 cells-AbsFC (calc);(Hypoxia(21h)/Hypoxia(12h))@HT-144 cells-AbsFC (calc);(Hypoxia(21h)/Hypoxia(15h))@HT-144 cells-AbsFC (calc);(Hypoxia(21h)/Hypoxia(18h))@HT-144 cells-AbsFC (calc);(Hypoxia(21h)/Hypoxia(3h)) @HT-144 cells-AbsFC (calc);(Hypoxia(21h)/Hypoxia(6h))@HT-144 cells-AbsFC (calc);(Hypoxia(21h)/Hypoxia(9h))@HT-…	Ang II,Hypoxia,SII Ang II,Caffeine	3	4
FGFR3_S444	CTNNA1_S641	9	12	0	19	19	0	0.00107494	0.0042055	3	3	8	11	19	NO	NO	NO	NO	NO	NO	NO	NO	CTNNA1_S641	molecular association, regulation; ubiquitination; intracellular localization; phosphorylation	carcinogenesis, induced; carcinogenesis, inhibited; cell growth, inhibited; cell motility, induced; cell motility, inhibited; signaling pathway regulation; transcription, altered; cell growth, induced; cell motility, altered; cytoskeletal reorganization; transcription, inhibited	CTNNB1(DISRUPTS); BTRC(DISRUPTS)		33946525,20363803,35688186	(Hypoxia((12h)/Hypoxia(9h))@HT-144 cells-AbsFC (calc);(Hypoxia(15h)/Hypoxia(9h)) @HT-144 cells-AbsFC (calc);(Hypoxia(18h)/Hypoxia(9h))@HT-144 cells-AbsFC (calc);(Hypoxia(21h)/Hypoxia(12h))@HT-144 cells-AbsFC (calc);(Hypoxia(21h)/Hypoxia(3h)) @HT-144 cells-AbsFC (calc);(Hypoxia(21h)/Hypoxia(9h))@HT-144 cells-AbsFC (calc);(Hypoxia(24h)/Hypoxia(9h))@HT-144 cells-AbsFC (calc);(SII Ang II(15 min)/Vehi…	Hypoxia,SII Ang II,Caffeine	3	3
FGFR3_S444	LIMA1_S362	5	16	0	19	19	0	0.0309252	0.0726397	3	4	9	10	19	NO	NO	NO	NO	NO	NO	NO	NO	LIMA1_S362	protein degradation; ubiquitination	carcinogenesis, induced; cell adhesion, induced; cytoskeletal reorganization; cell motility, inhibited			20363803,33946525,35688186	(Ang II(15 min)/Vehicle)@AT1R-HEK cells-AbsFC;(Ang II(3 min)/Vehicle)@AT1R-HEK cells-AbsFC;(Hypoxia(21h)/Hypoxia(12h))@HT-144 cells-AbsFC (calc);(Hypoxia(21h)/Hypoxia(18h))@HT-144 cells-AbsFC (calc);(Hypoxia(21h)/Hypoxia(3h)) @HT-144 cells-AbsFC (calc);(Hypoxia(21h)/Hypoxia(9h))@HT-144 cells-AbsFC (calc);(Hypoxia(24h)/Hypoxia(9h))@HT-144 cells-AbsFC (calc);(SII Ang II(15 min)/Vehicle)@AT1R-HEK ce…	Ang II,Hypoxia,SII Ang II,Caffeine	3	4
FGFR3_S444	NCOA7_S208	9	13	0	18	18	0	0.00181913	0.00689453	3	4	7	11	18	NO	NO	NO	NO	NO	NO	NO	NO						20363803,33946525,35688186	(Ang II(15 min)/Vehicle)@AT1R-HEK cells-AbsFC;(Ang II(3 min)/Vehicle)@AT1R-HEK cells-AbsFC;(Hypoxia(15h)/Hypoxia(9h)) @HT-144 cells-AbsFC (calc);(Hypoxia(21h)/Hypoxia(3h)) @HT-144 cells-AbsFC (calc);(Hypoxia(24h)/Hypoxia(9h))@HT-144 cells-AbsFC (calc);(SII Ang II(15 min)/Vehicle)@AT1R-HEK cells-AbsFC;(SII Ang II(3min)/Vehicle)@AT1R-HEK cells-AbsFC;(Caffeine(1000µM)/Control)@HepG2 cells-Log2FC;(Ca…	Ang II,Hypoxia,SII Ang II,Caffeine	3	4
FGFR3_S444	ZC3H13_S370	6	16	0	18	18	0	0.0194387	0.0502103	3	3	8	10	18	NO	NO	NO	NO	NO	NO	NO	NO						33946525,20363803,35688186	(Hypoxia(21h)/Hypoxia(12h))@HT-144 cells-AbsFC (calc);(Hypoxia(21h)/Hypoxia(15h))@HT-144 cells-AbsFC (calc);(Hypoxia(21h)/Hypoxia(18h))@HT-144 cells-AbsFC (calc);(Hypoxia(21h)/Hypoxia(3h)) @HT-144 cells-AbsFC (calc);(Hypoxia(21h)/Hypoxia(6h))@HT-144 cells-AbsFC (calc);(Hypoxia(21h)/Hypoxia(9h))@HT-144 cells-AbsFC (calc);(Hypoxia(24h)/Hypoxia(9h))@HT-144 cells-AbsFC (calc);(SII Ang II(3min)/Vehicl…	Hypoxia,SII Ang II,Caffeine	3	3
FGFR3_S444	NCOA7_S211	10	13	0	17	17	0	0.00134967	0.00560645	3	4	7	10	17	NO	NO	NO	NO	NO	NO	NO	NO						20363803,33946525,35688186	(Ang II(15 min)/Vehicle)@AT1R-HEK cells-AbsFC;(Ang II(3 min)/Vehicle)@AT1R-HEK cells-AbsFC;(Hypoxia(15h)/Hypoxia(9h)) @HT-144 cells-AbsFC (calc);(Hypoxia(21h)/Hypoxia(3h)) @HT-144 cells-AbsFC (calc);(Hypoxia(24h)/Hypoxia(9h))@HT-144 cells-AbsFC (calc);(SII Ang II(15 min)/Vehicle)@AT1R-HEK cells-AbsFC;(SII Ang II(3min)/Vehicle)@AT1R-HEK cells-AbsFC;(Caffeine(1000µM)/Control)@HepG2 cells-Log2FC;(Hy…	Ang II,Hypoxia,SII Ang II,Caffeine	3	4
FGFR3_S444	C2orf49_S193	8	15	0	17	17	0	0.00637561	0.0204012	3	4	5	12	17	NO	NO	NO	NO	NO	NO	NO	NO						20363803,33946525,35688186	(Ang II(15 min)/Vehicle)@AT1R-HEK cells-AbsFC;(Ang II(3 min)/Vehicle)@AT1R-HEK cells-AbsFC;(Hypoxia(21h)/Hypoxia(18h))@HT-144 cells-AbsFC (calc);(SII Ang II(15 min)/Vehicle)@AT1R-HEK cells-AbsFC;(SII Ang II(3min)/Vehicle)@AT1R-HEK cells-AbsFC;(Caffeine(0.01µM)/Control)@HepG2 cells-Log2FC;(Caffeine(1000µM)/Control)@HepG2 cells-Log2FC;(Caffeine(100µM)/Control)@HepG2 cells-Log2FC;(Hypoxia(12h)/Contr…	Ang II,Hypoxia,SII Ang II,Caffeine	3	4
FGFR3_S444	THRAP3_S253	7	16	0	17	17	0	0.0131497	0.0372156	3	3	7	10	17	NO	NO	NO	NO	NO	NO	NO	NO						20363803,33946525,35688186	(Ang II(15 min)/Vehicle)@AT1R-HEK cells-AbsFC;(Hypoxia((12h)/Hypoxia(9h))@HT-144 cells-AbsFC (calc);(Hypoxia(15h)/Hypoxia(9h)) @HT-144 cells-AbsFC (calc);(Hypoxia(18h)/Hypoxia(9h))@HT-144 cells-AbsFC (calc);(Hypoxia(21h)/Hypoxia(3h)) @HT-144 cells-AbsFC (calc);(Hypoxia(21h)/Hypoxia(9h))@HT-144 cells-AbsFC (calc);(Hypoxia(24h)/Hypoxia(9h))@HT-144 cells-AbsFC (calc);(Caffeine(1000µM)/Control)@HepG2…	Ang II,Hypoxia,Caffeine	3	3
FGFR3_S444	ARID1A_S696	6	17	0	17	17	0	0.0262994	0.0663153	3	3	7	10	17	NO	NO	NO	NO	NO	NO	NO	NO						20363803,33946525,35688186	(Ang II(15 min)/Vehicle)@AT1R-HEK cells-AbsFC;(Hypoxia(21h)/Hypoxia(12h))@HT-144 cells-AbsFC (calc);(Hypoxia(21h)/Hypoxia(15h))@HT-144 cells-AbsFC (calc);(Hypoxia(21h)/Hypoxia(18h))@HT-144 cells-AbsFC (calc);(Hypoxia(21h)/Hypoxia(3h)) @HT-144 cells-AbsFC (calc);(Hypoxia(21h)/Hypoxia(9h))@HT-144 cells-AbsFC (calc);(Hypoxia(24h)/Hypoxia(9h))@HT-144 cells-AbsFC (calc);(Caffeine(1000µM)/Control)@HepG…	Ang II,Hypoxia,Caffeine	3	3
FGFR3_S444	THRAP3_S248	6	18	0	16	16	0	0.0350658	0.0859123	3	3	7	9	16	NO	NO	NO	NO	NO	NO	NO	NO						20363803,33946525,35688186	(Ang II(3 min)/Vehicle)@AT1R-HEK cells-AbsFC;(Hypoxia((12h)/Hypoxia(9h))@HT-144 cells-AbsFC (calc);(Hypoxia(15h)/Hypoxia(9h)) @HT-144 cells-AbsFC (calc);(Hypoxia(18h)/Hypoxia(9h))@HT-144 cells-AbsFC (calc);(Hypoxia(21h)/Hypoxia(3h)) @HT-144 cells-AbsFC (calc);(Hypoxia(21h)/Hypoxia(9h))@HT-144 cells-AbsFC (calc);(Hypoxia(24h)/Hypoxia(9h))@HT-144 cells-AbsFC (calc);(Caffeine(1000µM)/Control)@HepG2 …	Ang II,Hypoxia,Caffeine	3	3
FGFR3_S444	GPHN_S188	6	18	0	16	16	0	0.0350658	0.0859123	3	3	5	11	16	NO	NO	NO	NO	NO	NO	NO	NO						20363803,33946525,35688186	(Ang II(15 min)/Vehicle)@AT1R-HEK cells-AbsFC;(Ang II(3 min)/Vehicle)@AT1R-HEK cells-AbsFC;(Hypoxia(15h)/Hypoxia(9h)) @HT-144 cells-AbsFC (calc);(Hypoxia(21h)/Hypoxia(9h))@HT-144 cells-AbsFC (calc);(Hypoxia(24h)/Hypoxia(9h))@HT-144 cells-AbsFC (calc);(Caffeine(0.01µM)/Control)@HepG2 cells-Log2FC;(Caffeine(1000µM)/Control)@HepG2 cells-Log2FC;(Hypoxia(12h)/Control)@HT-144 cells-AbsFC;(Hypoxia(15h)/…	Ang II,Hypoxia,Caffeine	3	3
FGFR3_S444	SPECC1L_S384	10	18	0	12	12	0	0.0154816	0.0463658	3	3	5	7	12	NO	NO	NO	NO	NO	NO	NO	NO						20363803,33946525,35688186	(Ang II(15 min)/Vehicle)@AT1R-HEK cells-AbsFC;(Ang II(3 min)/Vehicle)@AT1R-HEK cells-AbsFC;(Hypoxia(21h)/Hypoxia(12h))@HT-144 cells-AbsFC (calc);(Hypoxia(21h)/Hypoxia(9h))@HT-144 cells-AbsFC (calc);(Hypoxia(24h)/Hypoxia(9h))@HT-144 cells-AbsFC (calc);(Caffeine(1000µM)/Control)@HepG2 cells-Log2FC;(Caffeine(100µM)/Control)@HepG2 cells-Log2FC;(Hypoxia(12h)/Control)@HT-144 cells-AbsFC;(Hypoxia(18h)/C…	Ang II,Hypoxia,Caffeine	3	3
FGFR3_S444	RACGAP1_S203	8	20	0	12	12	0	0.040415	0.101233	3	3	8	4	12	NO	NO	NO	NO	NO	NO	NO	NO						33946525,20363803,35688186	(Hypoxia(15h)/Hypoxia(9h)) @HT-144 cells-AbsFC (calc);(Hypoxia(21h)/Hypoxia(12h))@HT-144 cells-AbsFC (calc);(Hypoxia(21h)/Hypoxia(18h))@HT-144 cells-AbsFC (calc);(Hypoxia(21h)/Hypoxia(3h)) @HT-144 cells-AbsFC (calc);(Hypoxia(21h)/Hypoxia(6h))@HT-144 cells-AbsFC (calc);(Hypoxia(21h)/Hypoxia(9h))@HT-144 cells-AbsFC (calc);(SII Ang II(15 min)/Vehicle)@AT1R-HEK cells-AbsFC;(SII Ang II(3min)/Vehicle)@…	Hypoxia,SII Ang II,Caffeine	3	3
FGFR3_S444	DOCK5_T1794	11	18	0	11	11	0	0.0149655	0.0452368	3	3	1	10	11	NO	NO	NO	NO	NO	NO	NO	NO						20363803,35688186,33946525	(Ang II(15 min)/Vehicle)@AT1R-HEK cells-AbsFC;(Caffeine(0.01µM)/Control)@HepG2 cells-Log2FC;(Caffeine(1000µM)/Control)@HepG2 cells-Log2FC;(Hypoxia(12h)/Control)@HT-144 cells-AbsFC;(Hypoxia(15h)/Control)@HT-144 cells-AbsFC;(Hypoxia(18h)/Control)@HT-144 cells-AbsFC;(Hypoxia(21h)/Control)@HT-144 cells-AbsFC;(Hypoxia(24h)/Control)@HT-144 cells-AbsFC;(Hypoxia(3h)/Control)@HT-144 cells-AbsFC;(Hypoxia(6…	Ang II,Caffeine,Hypoxia	3	3

## Sheet: Table S3B
Supplementary Table S3B: PsOPs positively co-regulated with the FGFR3 S445 predominant site
site1	site2	n_00	n_uddu_nd	n_uddu	n_uudd	n_uudd/n_uddu	n_uddu/n_uudd	p-Value	chi_square_pval	UUDD_PMID_confidence	UUDD_Code_confidence	SUM_UU	SUM_DD	SUM_UUDD	htp_downstream	htp_upstream	Exp_val_downstream	Exp_val_upstream	ochava_downstream	ochava_upstream	predictive_downstream	predictive_upstream	Proteins	ON_FUNCTION	ON_PROCESS	ON_PROT_INTERACT	ON_OTHER_INTERACT	pmid_UUDD	exp_condition_UUDD_x	code_UUDD	pmid_count_UUDD	code_count_UUDD	kinase/phosphatase	Binary	complex	complex_number
FGFR3_S445	FGFR3_S444	10	2	0	28	28	0	7.78614e-08	2.22691e-07	3	4	14	14	28	NO	NO	NO	NO	NO	NO	NO	NO						20363803,33946525,35688186	(Ang II(15 min)/Vehicle)@AT1R-HEK cells-AbsFC;(Ang II(3 min)/Vehicle)@AT1R-HEK cells-AbsFC;(Hypoxia((12h)/Hypoxia(9h))@HT-144 cells-AbsFC (calc);(Hypoxia(15h)/Hypoxia(9h)) @HT-144 cells-AbsFC (calc);(Hypoxia(18h)/Hypoxia(9h))@HT-144 cells-AbsFC (calc);(Hypoxia(21h)/Hypoxia(12h))@HT-144 cells-AbsFC (calc);(Hypoxia(21h)/Hypoxia(15h))@HT-144 cells-AbsFC (calc);(Hypoxia(21h)/Hypoxia(18h))@HT-144 cell…	Ang II,Hypoxia,SII Ang II,Caffeine	3	4	kinase	YES	YES	complex_9448;complex_11396;complex_15357;complex_19210;complex_19827;complex_75208;complex_78936;complex_85329;complex_125620;complex_187399;complex_208145;complex_232395;complex_284396
FGFR3_S445	GPHN_S194	4	13	0	23	23	0	0.0260422	0.0549743	3	3	11	12	23	NO	NO	NO	NO	NO	NO	NO	NO						20363803,33946525,35688186	(Ang II(15 min)/Vehicle)@AT1R-HEK cells-AbsFC;(Hypoxia((12h)/Hypoxia(9h))@HT-144 cells-AbsFC (calc);(Hypoxia(15h)/Hypoxia(9h)) @HT-144 cells-AbsFC (calc);(Hypoxia(18h)/Hypoxia(9h))@HT-144 cells-AbsFC (calc);(Hypoxia(21h)/Hypoxia(12h))@HT-144 cells-AbsFC (calc);(Hypoxia(21h)/Hypoxia(15h))@HT-144 cells-AbsFC (calc);(Hypoxia(21h)/Hypoxia(18h))@HT-144 cells-AbsFC (calc);(Hypoxia(21h)/Hypoxia(3h)) @HT…	Ang II,Hypoxia,Caffeine	3	3
FGFR3_S445	MYH10_S1956	5	11	1	23	23	0.0434783	0.0293978	0.0576774	3	4	12	11	23	NO	NO	NO	NO	NO	NO	NO	NO	MYH10_S1956	molecular association, regulation; intracellular localization	cytoskeletal reorganization	MYH10(INDUCES); ACTA1(INDUCES)		20363803,33946525,21406692,35688186	(Ang II(15 min)/Vehicle)@AT1R-HEK cells-AbsFC;(Ang II(3 min)/Vehicle)@AT1R-HEK cells-AbsFC;(Hypoxia(15h)/Hypoxia(9h)) @HT-144 cells-AbsFC (calc);(Hypoxia(21h)/Hypoxia(12h))@HT-144 cells-AbsFC (calc);(Hypoxia(21h)/Hypoxia(18h))@HT-144 cells-AbsFC (calc);(Hypoxia(21h)/Hypoxia(3h)) @HT-144 cells-AbsFC (calc);(Hypoxia(21h)/Hypoxia(6h))@HT-144 cells-AbsFC (calc);(Hypoxia(21h)/Hypoxia(9h))@HT-144 cells…	Ang II,Hypoxia,NCM,SII Ang II,Caffeine	4	5
FGFR3_S445	MYH10_S1952	7	11	0	22	22	0	0.00170697	0.00507736	3	4	10	12	22	NO	NO	NO	NO	NO	NO	NO	NO	MYH10_S1952		cytoskeletal reorganization			20363803,33946525,35688186	(Ang II(15 min)/Vehicle)@AT1R-HEK cells-AbsFC;(Ang II(3 min)/Vehicle)@AT1R-HEK cells-AbsFC;(Hypoxia(15h)/Hypoxia(9h)) @HT-144 cells-AbsFC (calc);(Hypoxia(21h)/Hypoxia(12h))@HT-144 cells-AbsFC (calc);(Hypoxia(21h)/Hypoxia(18h))@HT-144 cells-AbsFC (calc);(Hypoxia(21h)/Hypoxia(3h)) @HT-144 cells-AbsFC (calc);(Hypoxia(21h)/Hypoxia(6h))@HT-144 cells-AbsFC (calc);(Hypoxia(21h)/Hypoxia(9h))@HT-144 cells…	Ang II,Hypoxia,SII Ang II,Caffeine	3	4
FGFR3_S445	CTNNA1_S641	9	10	1	20	20	0.05	0.00239756	0.00610584	3	3	9	11	20	NO	NO	NO	NO	NO	NO	NO	NO	CTNNA1_S641	molecular association, regulation; ubiquitination; intracellular localization; phosphorylation	carcinogenesis, induced; carcinogenesis, inhibited; cell growth, inhibited; cell motility, induced; cell motility, inhibited; signaling pathway regulation; transcription, altered; cell growth, induced; cell motility, altered; cytoskeletal reorganization; transcription, inhibited	CTNNB1(DISRUPTS); BTRC(DISRUPTS)		33946525,21406692,20363803,35688186	(Hypoxia((12h)/Hypoxia(9h))@HT-144 cells-AbsFC (calc);(Hypoxia(15h)/Hypoxia(9h)) @HT-144 cells-AbsFC (calc);(Hypoxia(18h)/Hypoxia(9h))@HT-144 cells-AbsFC (calc);(Hypoxia(21h)/Hypoxia(12h))@HT-144 cells-AbsFC (calc);(Hypoxia(21h)/Hypoxia(3h)) @HT-144 cells-AbsFC (calc);(Hypoxia(21h)/Hypoxia(9h))@HT-144 cells-AbsFC (calc);(Hypoxia(24h)/Hypoxia(9h))@HT-144 cells-AbsFC (calc);(NCM(24h)/Untreated)@HUE…	Hypoxia,NCM,SII Ang II,Caffeine	4	4
FGFR3_S445	PBRM1_S353	7	11	2	20	10	0.1	0.0305832	0.062225	3	3	9	11	20	NO	NO	NO	NO	NO	NO	NO	NO						20363803,33946525,21406692,35688186	(Ang II(3 min)/Vehicle)@AT1R-HEK cells-AbsFC;(Hypoxia(15h)/Hypoxia(9h)) @HT-144 cells-AbsFC (calc);(Hypoxia(21h)/Hypoxia(12h))@HT-144 cells-AbsFC (calc);(Hypoxia(21h)/Hypoxia(15h))@HT-144 cells-AbsFC (calc);(Hypoxia(21h)/Hypoxia(18h))@HT-144 cells-AbsFC (calc);(Hypoxia(21h)/Hypoxia(9h))@HT-144 cells-AbsFC (calc);(Hypoxia(24h)/Hypoxia(9h))@HT-144 cells-AbsFC (calc);(NCM(1h)/Untreated)@HUES 9 cells…	Ang II,Hypoxia,NCM,Caffeine	4	4
FGFR3_S445	NCOA7_S208	7	15	0	18	18	0	0.00914761	0.0266522	3	4	7	11	18	NO	NO	NO	NO	NO	NO	NO	NO						20363803,33946525,35688186	(Ang II(15 min)/Vehicle)@AT1R-HEK cells-AbsFC;(Ang II(3 min)/Vehicle)@AT1R-HEK cells-AbsFC;(Hypoxia(15h)/Hypoxia(9h)) @HT-144 cells-AbsFC (calc);(Hypoxia(21h)/Hypoxia(3h)) @HT-144 cells-AbsFC (calc);(Hypoxia(24h)/Hypoxia(9h))@HT-144 cells-AbsFC (calc);(SII Ang II(15 min)/Vehicle)@AT1R-HEK cells-AbsFC;(SII Ang II(3min)/Vehicle)@AT1R-HEK cells-AbsFC;(Caffeine(1000µM)/Control)@HepG2 cells-Log2FC;(Ca…	Ang II,Hypoxia,SII Ang II,Caffeine	3	4
FGFR3_S445	NCOA7_S211	8	15	0	17	17	0	0.00637561	0.0204012	3	4	7	10	17	NO	NO	NO	NO	NO	NO	NO	NO						20363803,33946525,35688186	(Ang II(15 min)/Vehicle)@AT1R-HEK cells-AbsFC;(Ang II(3 min)/Vehicle)@AT1R-HEK cells-AbsFC;(Hypoxia(15h)/Hypoxia(9h)) @HT-144 cells-AbsFC (calc);(Hypoxia(21h)/Hypoxia(3h)) @HT-144 cells-AbsFC (calc);(Hypoxia(24h)/Hypoxia(9h))@HT-144 cells-AbsFC (calc);(SII Ang II(15 min)/Vehicle)@AT1R-HEK cells-AbsFC;(SII Ang II(3min)/Vehicle)@AT1R-HEK cells-AbsFC;(Caffeine(1000µM)/Control)@HepG2 cells-Log2FC;(Hy…	Ang II,Hypoxia,SII Ang II,Caffeine	3	4
FGFR3_S445	STX4_S117	7	16	0	17	17	0	0.0131497	0.0372156	3	3	9	8	17	NO	NO	NO	NO	NO	NO	NO	NO						20363803,33946525,21406692	(Ang II(15 min)/Vehicle)@AT1R-HEK cells-AbsFC;(Ang II(3 min)/Vehicle)@AT1R-HEK cells-AbsFC;(Hypoxia((12h)/Hypoxia(9h))@HT-144 cells-AbsFC (calc);(Hypoxia(15h)/Hypoxia(9h)) @HT-144 cells-AbsFC (calc);(Hypoxia(18h)/Hypoxia(9h))@HT-144 cells-AbsFC (calc);(Hypoxia(21h)/Hypoxia(3h)) @HT-144 cells-AbsFC (calc);(Hypoxia(21h)/Hypoxia(9h))@HT-144 cells-AbsFC (calc);(Hypoxia(24h)/Hypoxia(9h))@HT-144 cells-…	Ang II,Hypoxia,NCM	3	3			YES	complex_208145
FGFR3_S445	C2orf49_S193	6	17	0	17	17	0	0.0262994	0.0663153	3	4	5	12	17	NO	NO	NO	NO	NO	NO	NO	NO						20363803,33946525,35688186	(Ang II(15 min)/Vehicle)@AT1R-HEK cells-AbsFC;(Ang II(3 min)/Vehicle)@AT1R-HEK cells-AbsFC;(Hypoxia(21h)/Hypoxia(18h))@HT-144 cells-AbsFC (calc);(SII Ang II(15 min)/Vehicle)@AT1R-HEK cells-AbsFC;(SII Ang II(3min)/Vehicle)@AT1R-HEK cells-AbsFC;(Caffeine(0.01µM)/Control)@HepG2 cells-Log2FC;(Caffeine(1000µM)/Control)@HepG2 cells-Log2FC;(Caffeine(100µM)/Control)@HepG2 cells-Log2FC;(Hypoxia(12h)/Contr…	Ang II,Hypoxia,SII Ang II,Caffeine	3	4
FGFR3_S445	BOD1L1_S2780	7	20	0	13	13	0	0.047632	0.114798	3	3	5	8	13	NO	NO	NO	NO	NO	NO	NO	NO						33946525,21406692,35688186	(Hypoxia(21h)/Hypoxia(18h))@HT-144 cells-AbsFC (calc);(Hypoxia(21h)/Hypoxia(3h)) @HT-144 cells-AbsFC (calc);(Hypoxia(21h)/Hypoxia(9h))@HT-144 cells-AbsFC (calc);(Hypoxia(24h)/Hypoxia(9h))@HT-144 cells-AbsFC (calc);(NCM(24h)/Untreated)@HUES 9 cells-AbsFC;(Caffeine(1000µM)/Control)@HepG2 cells-Log2FC;(Caffeine(100µM)/Control)@HepG2 cells-Log2FC;(Hypoxia(12h)/Control)@HT-144 cells-AbsFC;(Hypoxia(15h…	Hypoxia,NCM,Caffeine	3	3
FGFR3_S445	SPECC1L_S384	8	20	0	12	12	0	0.040415	0.101233	3	3	5	7	12	NO	NO	NO	NO	NO	NO	NO	NO						20363803,33946525,35688186	(Ang II(15 min)/Vehicle)@AT1R-HEK cells-AbsFC;(Ang II(3 min)/Vehicle)@AT1R-HEK cells-AbsFC;(Hypoxia(21h)/Hypoxia(12h))@HT-144 cells-AbsFC (calc);(Hypoxia(21h)/Hypoxia(9h))@HT-144 cells-AbsFC (calc);(Hypoxia(24h)/Hypoxia(9h))@HT-144 cells-AbsFC (calc);(Caffeine(1000µM)/Control)@HepG2 cells-Log2FC;(Caffeine(100µM)/Control)@HepG2 cells-Log2FC;(Hypoxia(12h)/Control)@HT-144 cells-AbsFC;(Hypoxia(18h)/C…	Ang II,Hypoxia,Caffeine	3	3
FGFR3_S445	DOCK5_T1794	9	20	0	11	11	0	0.0366261	0.093976	3	3	1	10	11	NO	NO	NO	NO	NO	NO	NO	NO						20363803,35688186,33946525	(Ang II(15 min)/Vehicle)@AT1R-HEK cells-AbsFC;(Caffeine(0.01µM)/Control)@HepG2 cells-Log2FC;(Caffeine(1000µM)/Control)@HepG2 cells-Log2FC;(Hypoxia(12h)/Control)@HT-144 cells-AbsFC;(Hypoxia(15h)/Control)@HT-144 cells-AbsFC;(Hypoxia(18h)/Control)@HT-144 cells-AbsFC;(Hypoxia(21h)/Control)@HT-144 cells-AbsFC;(Hypoxia(24h)/Control)@HT-144 cells-AbsFC;(Hypoxia(3h)/Control)@HT-144 cells-AbsFC;(Hypoxia(6…	Ang II,Caffeine,Hypoxia	3	3

[truncated: 9 more sheets: Table S4A, Table S4B, Table S5A, Table S5B, Table S6A, Table S6B, Table S7A, Table S7B, Figure S1]
